# Supplementary material for: New Insight Into the Diversity of SemiSWEET Sugar Transporters and the Homologs in Prokaryotes
Source: Front Genet. 2018 May 22;9:180. doi: 10.3389/fgene.2018.00180 (PMC5972207; doi:10.3389/fgene.2018.00180)
Supplement: Supplementary file 2 [file Data_Sheet_1.xlsx]

## Sheet: annotation
Uniprot ID, annotation, and transmembrane helices of the proteins used in this study.
Uniprot ID	Organism	Pfam annotation	Conditional E-value	TMH
A0A023BVW7	Aquimarina atlantica.	MtN3_slv	1.7e-09	3
A0A023CUB9	Lactobacillus sucicola DSM 21376 = JCM 15457.	MtN3_slv	4.2e-10	3
A0A024FH92	Winogradskyella sp. PG-2.	MtN3_slv	3.6e-14	3
A0A031HJQ3	Sphingomonas sp. RIT328.	MtN3_slv	2.2e-12	3
A0A059E1N5	Hyphomonas sp. L-53-1-40.	MtN3_slv	8.2e-10	3
A0A059FLJ0	Hyphomonas jannaschiana VP2.	MtN3_slv	2.3e-10	3
A0A059FPV7	Hyphomonas johnsonii MHS-2.	MtN3_slv	9.4e-12	3
A0A059KL61	Sphaerotilus natans subsp. natans DSM 6575.	MtN3_slv	1.3e-09	3
A0A059XZ79	Leptospirillum ferriphilum YSK.	MtN3_slv	1.2e-11	3
A0A060HPP4	Nitrososphaera viennensis EN76.	MtN3_slv	2.3e-10	3
A0A060NL27	Comamonadaceae bacterium A1.	MtN3_slv	5.9e-11	3
A0A060NRT3	Comamonadaceae bacterium B1.	MtN3_slv	7e-12	3
A0A062TSF8	Hyphomonas sp. T16B2.	MtN3_slv	6.1e-12	3
A0A062U8M8	Hyphomonas chukchiensis.	MtN3_slv	2.2e-13	3
A0A062UH83	Hyphomonas beringensis.	MtN3_slv	2.4e-11	3
A0A062V0Z8	Candidatus Methanoperedens nitroreducens.	MtN3_slv	8.2e-13	3
A0A062XF24	Lactobacillus animalis.	MtN3_slv	3.4e-09	3
A0A063KVN2	Pseudoalteromonas fuliginea.	MtN3_slv	1.4e-09	7
A0A064DBR7	Citrobacter freundii MGH 56.	MtN3_slv	2.6e-13	3
A0A066TCQ8	Gilliamella apicola.	MtN3_slv	1.9e-11	3
A0A066WUB9	Flavobacterium seoulense.	MtN3_slv	3.5e-17	3
A0A068YXA6	Polaromonas sp. CG9_12.	MtN3_slv	3.2e-10	3
A0A069CYU3	Weissella oryzae SG25.	MtN3_slv	1.2e-09	3
A0A069E3E4	Hyphomonas adhaerens MHS-3.	MtN3_slv	5.2e-11	3
A0A069QLC7	Prevotella loescheii DSM 19665 = JCM 12249 = ATCC 15930.	MtN3_slv	2.5e-09	3
A0A069ZLB0	Porphyromonas sp. KLE 1280.	MtN3_slv	6e-10	3
A0A071LXD6	Mangrovibacter sp. MFB070.	MtN3_slv	3.4e-13	3
A0A074KWJ9	Anditalea andensis.	MtN3_slv	1.1e-13	3
A0A074MXB0	Erythrobacter longus.	MtN3_slv	9.3e-09	7
A0A075FLG3	uncultured marine thaumarchaeote AD1000_19_G10.	MtN3_slv	7.6e-14	3
A0A075FWA1	uncultured marine thaumarchaeote AD1000_71_B04.	MtN3_slv	5.4e-15	3
A0A075G1F4	uncultured marine thaumarchaeote AD1000_69_B10.	MtN3_slv	6.7e-14	3
A0A075G412	uncultured marine thaumarchaeote KM3_08_B06.	MtN3_slv	6.7e-15	3
A0A075G729	uncultured marine thaumarchaeote KM3_11_E10.	MtN3_slv	2.1e-14	3
A0A075G8U1	uncultured marine thaumarchaeote KM3_11_C04.	MtN3_slv	1.3e-14	3
A0A075GA27	uncultured marine thaumarchaeote KM3_13_C11.	MtN3_slv	2.3e-14	3
A0A075GHS0	uncultured marine group II/III euryarchaeote KM3_141_E04.	MtN3_slv	3.3e-09	3
A0A075GIC0	uncultured marine thaumarchaeote KM3_145_B06.	MtN3_slv	1.1e-14	3
A0A075GXG6	uncultured marine thaumarchaeote KM3_31_F03.	MtN3_slv	6.2e-15	3
A0A075H6F1	uncultured marine thaumarchaeote KM3_42_G11.	MtN3_slv	1.2e-14	3
A0A075HKF0	uncultured marine thaumarchaeote KM3_74_C01.	MtN3_slv	1.1e-14	3
A0A075HQ30	uncultured marine thaumarchaeote KM3_72_D04.	MtN3_slv	1e-14	3
A0A075HVX4	uncultured marine thaumarchaeote KM3_84_A09.	MtN3_slv	6.8e-12	3
A0A075HY17	uncultured marine thaumarchaeote KM3_90_E04.	MtN3_slv	3.9e-14	3
A0A075I510	uncultured marine thaumarchaeote KM3_97_B07.	MtN3_slv	5.4e-15	3
A0A075I6S5	uncultured marine thaumarchaeote SAT1000_09_C07.	MtN3_slv	5e-15	3
A0A075I9Z5	uncultured marine thaumarchaeote SAT1000_39_F02.	MtN3_slv	1.4e-13	3
A0A075ICG4	uncultured marine thaumarchaeote SAT1000_52_H09.	MtN3_slv	1.3e-14	3
A0A075MNM2	Candidatus Nitrososphaera evergladensis SR1.	MtN3_slv	8.5e-11	3
A0A075TZ71	Weissella ceti.	MtN3_slv	8.5e-09	3
A0A076LGN5	Methanocaldococcus bathoardescens.	MtN3_slv	1.1e-11	3
A0A077C5Q1	Candidatus Caedibacter acanthamoebae.	MtN3_slv	5.3e-11	3
A0A077KK87	Chryseobacterium sp. StRB126.	MtN3_slv	1.6e-14	3
A0A078BLH9	Thiomonas sp. CB2.	MtN3_slv	8.8e-09	3
A0A081B8F6	Tepidicaulis marinus.	MtN3_slv	1.4e-13	3
A0A081QZB4	Streptococcus mitis.	MtN3_slv	2.6e-13	3
A0A083WU83	Chryseobacterium antarcticum.	MtN3_slv	5.7e-16	3
A0A085B6D2	Chryseobacterium halperniae.	MtN3_slv	2.5e-14	3
A0A085B8Y9	Chryseobacterium halperniae.	MtN3_slv	3.3e-11	3
A0A085BD37	Chryseobacterium sp. FH1.	MtN3_slv	7.4e-13	3
A0A085H5J0	Kluyvera ascorbata ATCC 33433.	MtN3_slv	4.3e-13	3
A0A085JBI0	Tatumella ptyseos ATCC 33301.	MtN3_slv	3.3e-11	4
A0A085KAS2	Sphingobium yanoikuyae	MtN3_slv	1.2e-13	3
A0A085ZIT0	Flavobacterium reichenbachii.	MtN3_slv	1.1e-14	3
A0A085ZU76	Chryseobacterium luteum.	MtN3_slv	4e-16	3
A0A086A4Y2	Chryseobacterium soli.	MtN3_slv	8.7e-15	3
A0A086A6W9	Chryseobacterium soli.	MtN3_slv	9.8e-11	3
A0A086ATF6	Chryseobacterium sp. JM1.	MtN3_slv	3.6e-15	3
A0A086B259	Chryseobacterium sp. JM1.	MtN3_slv	1.8e-11	3
A0A086CHG9	Candidatus Atelocyanobacterium thalassa isolate SIO64986.	MtN3_slv	4.1e-12	3
A0A086F3G3	Chryseobacterium sp. (strain P1-3)	MtN3_slv	4.2e-17	3
A0A086MGK7	Microvirga sp. BSC39.	MtN3_slv	8e-15	3
A0A087ENE1	Lactobacillus kunkeei.	MtN3_slv	5.3e-11	3
A0A087L5U1	Serratia sp. Ag1.	MtN3_slv	4.9e-11	3
A0A087RLH9	Marine Group I thaumarchaeote SCGC AAA799-O18.	MtN3_slv	1.7e-14	3
A0A087S887	Marine Group I thaumarchaeote SCGC AAA799-B03.	MtN3_slv	2.5e-13	3
A0A088REF9	Treponema putidum.	MtN3_slv	4.1e-10	3
A0A089QLI3	Prochlorococcus sp. MIT 0604.	MtN3_slv	7.5e-11	3
A0A090MH70	Afipia felis	MtN3_slv	2.7e-12	3
A0A090RVL2	Vibrio maritimus.	MtN3_slv	1.9e-11	3
A0A090SRP3	Vibrio variabilis.	MtN3_slv	8.4e-12	3
A0A090TEB7	Vibrio maritimus.	MtN3_slv	1.1e-11	3
A0A090VDL0	Algibacter lectus.	MtN3_slv	1.4e-14	3
A0A090VWR4	Jejuia pallidilutea.	MtN3_slv	3.1e-14	3
A0A091BEJ4	Arenimonas composti TR7-09 = DSM 18010.	MtN3_slv	2.3e-09	3
A0A094P5E0	actinobacterium acAcidi.	MtN3_slv	2.4e-12	7
A0A094X2I0	Leptospirillum ferriphilum.	MtN3_slv	3e-11	3
A0A095AH15	Leuconostoc mesenteroides P45.	MtN3_slv	3.6e-12	3
A0A095ANC4	Leuconostoc mesenteroides P45.	MtN3_slv	4.4e-11	3
A0A095WLJ4	Fusobacterium periodonticum 2_1_31.	MtN3_slv	3.2e-12	3
A0A095WMK8	Fusobacterium periodonticum 2_1_31.	MtN3_slv	3.2e-12	3
A0A095Z044	Prevotella histicola JCM 15637 = DNF00424.	MtN3_slv	4.6e-09	3
A0A097SS59	Candidatus Mycoplasma girerdii.	MtN3_slv	3.2e-09	3
A0A098M839	Paenibacillus wynnii.	MtN3_slv	2.9e-14	3
A0A099G0W8	Paracoccus sanguinis.	MtN3_slv	2e-11	3
A0A099Y849	Lactobacillus mucosae.	MtN3_slv	9e-10	3
A0A0A0CEM0	Actinotalea fermentans ATCC 43279 = JCM 9966 = DSM 3133.	MtN3_slv	7.4e-14	3
A0A0A0DJX6	Streptococcus sinensis.	MtN3_slv	7.4e-13	3
A0A0A0WYD7	Treponema sp. OMZ 838.	MtN3_slv	5.8e-12	3
A0A0A1DWF3	Streptococcus salivarius.	MtN3_slv	2.4e-13	3
A0A0A1H1S4	Burkholderiales bacterium GJ-E10.	MtN3_slv	2.1e-08	3
A0A0A1PYF7	bacterium YEK0313.	MtN3_slv	5.2e-12	3
A0A0A1W480	Sphingomonas parapaucimobilis NBRC 15100.	MtN3_slv	1.5e-11	3
A0A0A1ZAC3	Prochlorococcus marinus str. GP2.	MtN3_slv	1.5e-10	3
A0A0A1ZZ92	Prochlorococcus marinus str. MIT 9116.	MtN3_slv	7e-10	3
A0A0A2A4N5	Prochlorococcus marinus str. MIT 9302.	MtN3_slv	1.2e-10	3
A0A0A2A7B7	Prochlorococcus marinus str. MIT 9201.	MtN3_slv	1.2e-10	3
A0A0A2B4W9	Prochlorococcus marinus str. SB.	MtN3_slv	5.3e-11	3
A0A0A2B9Q5	Prochlorococcus marinus str. MIT 9401.	MtN3_slv	2.6e-10	3
A0A0A2BH60	Prochlorococcus sp. MIT 0601.	MtN3_slv	2.6e-12	3
A0A0A2C0C8	Prochlorococcus sp. MIT 0602.	MtN3_slv	2.5e-13	3
A0A0A2CRI0	Prochlorococcus sp. MIT 0701.	MtN3_slv	3e-10	3
A0A0A2CRL9	Prochlorococcus sp. MIT 0701.	MtN3_slv	2.4e-12	3
A0A0A2GXN7	Dokdonia donghaensis DSW-1.	MtN3_slv	6.1e-14	3
A0A0A2LJ86	Flavobacterium beibuense F44-8.	MtN3_slv	4.4e-14	3
A0A0A2MRU2	Flavobacterium subsaxonicum WB 4.1-42 = DSM 21790.	MtN3_slv	1.3e-13	3
A0A0A2SR70	Legionella norrlandica.	MtN3_slv	5.7e-14	3
A0A0A2WPR3	Lysobacter dokdonensis DS-58.	MtN3_slv	5.5e-10	3
A0A0A3Z6Y5	Bradyrhizobium japonicum.	MtN3_slv	6.7e-14	3
A0A0A6YSX1	Capnocytophaga sp. oral taxon 329 str. F0087.	MtN3_slv	2.5e-10	3
A0A0A7RF15	Lactobacillus cacaonum.	MtN3_slv	8.7e-10	3
A0A0A7S1N6	Frischella perrara.	MtN3_slv	4.5e-12	3
A0A0A7V317	Candidatus Nitrosopelagicus brevis.	MtN3_slv	1.1e-14	3
A0A0B0EKI9	Candidatus Scalindua brodae.	MtN3_slv	6.6e-16	3
A0A0B2J948	Pseudoalteromonas flavipulchra NCIMB 2033 = ATCC BAA-314.	MtN3_slv	9.4e-10	7
A0A0B3AJ59	archaeon GW2011_AR1.	MtN3_slv	5.7e-11	3
A0A0B3AJY5	archaeon GW2011_AR5.	MtN3_slv	5.6e-10	3
A0A0B3B2D9	archaeon GW2011_AR19.	MtN3_slv	9.7e-13	3
A0A0B4CNL1	Chryseobacterium taiwanense.	MtN3_slv	3.2e-16	3
A0A0B4DPF1	Leisingera sp. ANG1.	MtN3_slv	2.3e-12	3
A0A0B4S2W1	Parvimonas micra.	MtN3_slv	3.6e-11	3
A0A0B5CPI2	Neisseria elongata subsp. glycolytica ATCC 29315.	MtN3_slv	7.2e-12	3
A0A0B5HQ80	archaeon GW2011_AR10.	MtN3_slv	1e-08	3
A0A0B6XAB3	Xenorhabdus bovienii.	MtN3_slv	2.9e-13	3
A0A0B7H4V2	Capnocytophaga canimorsus.	MtN3_slv	8.6e-10	3
A0A0B7HYK7	Capnocytophaga canis.	MtN3_slv	5e-09	3
A0A0B7IEC3	Capnocytophaga canimorsus.	MtN3_slv	1.1e-09	3
A0A0B7ITU4	Capnocytophaga canis.	MtN3_slv	5.3e-09	3
A0A0B7IUC2	Candidatus Methylopumilus turicensis.	MtN3_slv	6e-11	3
A0A0B7LAA8	Streptococcus pneumoniae.	MtN3_slv	1.7e-12	3
A0A0B8P8F4	Vibrio ishigakensis.	MtN3_slv	1.9e-10	3
A0A0B8Q3A8	Vibrio sp. JCM 19236.	MtN3_slv	1.3e-10	3
A0A0B8QIP1	Lactococcus lactis subsp. lactis	MtN3_slv	8.7e-12	3
A0A0B8TJJ5	Lactobacillus casei.	MtN3_slv	2.3e-10	3
A0A0B9G0P4	Photobacterium gaetbulicola.	MtN3_slv	2e-14	3
A0A0B9GJZ5	Photobacterium gaetbulicola.	MtN3_slv	7.8e-13	3
A0A0C1F5E5	Chryseobacterium solincola.	MtN3_slv	7.5e-15	3
A0A0C1FCC4	Chryseobacterium jeonii.	MtN3_slv	1.6e-16	3
A0A0C1G1W0	Leisingera sp. ANG-M7.	MtN3_slv	3.7e-12	3
A0A0C1Q3K4	Pseudoalteromonas luteoviolacea.	MtN3_slv	4.6e-09	3
A0A0C1R5Q2	Tolypothrix bouteillei VB521301.	MtN3_slv	9.7e-12	3
A0A0C1U443	Geobacter soli.	MtN3_slv	2e-10	3
A0A0C1VQN4	Vibrio owensii 47666-1.	MtN3_slv	1.4e-10	3
A0A0C1XRS7	Hassallia byssoidea VB512170.	MtN3_slv	1e-13	3
A0A0C2K5J9	Vibrio renipiscarius.	MtN3_slv	4.8e-13	3
A0A0C2Q6Q5	Tolypothrix campylonemoides VB511288.	MtN3_slv	9.2e-13	3
A0A0C2YJI9	Magnetospirillum magnetotacticum MS-1.	MtN3_slv	2e-09	3
A0A0C5BVZ0	Candidatus Nitrosopumilus piranensis.	MtN3_slv	2.8e-13	3
A0A0C5WER0	Photobacterium gaetbulicola Gung47.	MtN3_slv	1.5e-12	4
A0A0C9LZM8	Sphingomonas paucimobilis NBRC 13935.	MtN3_slv	9.5e-12	3
A0A0D0EE40	Flavobacterium hibernum.	MtN3_slv	1.8e-15	3
A0A0D3LD93	Flammeovirgaceae bacterium 311.	MtN3_slv	7.5e-14	3
A0A0D5C2S7	Candidatus Nitrosopumilus adriaticus.	MtN3_slv	1.7e-12	3
A0A0D5NDA0	Geobacter sulfurreducens.	MtN3_slv	2.1e-11	3
A0A0D6AGH4	Geminocystis sp. NIES-3708.	MtN3_slv	3.5e-13	3
A0A0D6AW85	Geminocystis sp. NIES-3709.	MtN3_slv	3.1e-12	3
A0A0D6DWX7	Lactococcus piscium MKFS47.	MtN3_slv	2.7e-11	3
A0A0D6DXU9	Lactococcus piscium MKFS47.	MtN3_slv	5.4e-13	3
A0A0D6L1H0	Tolypothrix sp. PCC 7601.	MtN3_slv	3.2e-11	3
A0A0D6YPR5	Mastigocladus laminosus UU774.	MtN3_slv	8.5e-12	3
A0A0D7P755	Bradyrhizobium sp. LTSP849.	MtN3_slv	3e-13	3
A0A0D8L8Q3	Morganella morganii	MtN3_slv	1.7e-13	3
A0A0D8ZNX7	Aliterella atlantica CENA595.	MtN3_slv	1.4e-13	3
A0A0D8ZVZ4	Aliterella atlantica CENA595.	MtN3_slv	2.5e-10	3
A0A0E1PFR1	Lactobacillus paracasei subsp. paracasei JCM 8130.	MtN3_slv	1.2e-10	3
A0A0E2E5P2	Treponema denticola H-22.	MtN3_slv	4.8e-10	3
A0A0E2J874	Streptococcus intermedius ATCC 27335.	MtN3_slv	7.5e-14	3
A0A0E2LRW9	Porphyromonas gingivalis F0570.	MtN3_slv	3.7e-09	3
A0A0E3V1L8	Polynucleobacter duraquae.	MtN3_slv	2.3e-08	3
A0A0E3Z035	Pseudoxanthomonas suwonensis.	MtN3_slv	5.3e-11	3
A0A0E8T732	Streptococcus pneumoniae.	MtN3_slv	2.3e-12	3
A0A0E9M3N8	Ferriphaselus amnicola.	MtN3_slv	4e-11	3
A0A0E9MIU2	Sulfuricella sp. T08.	MtN3_slv	1.1e-11	3
A0A0E9ZV13	Aequorivita vladivostokensis.	MtN3_slv	1.8e-14	3
A0A0E9ZWT8	Aequorivita vladivostokensis.	MtN3_slv	3.9e-14	3
A0A0F0CWD0	Candidatus Omnitrophus magneticus.	MtN3_slv	3.3e-13	3
A0A0F2CH23	Streptococcus cristatus.	MtN3_slv	1.4e-11	3
A0A0F2DW23	Streptococcus infantis.	MtN3_slv	2.8e-12	3
A0A0F2E7F1	Streptococcus oralis subsp. tigurinus.	MtN3_slv	7.3e-11	3
A0A0F2QMJ5	Hyphomonadaceae bacterium BRH_c29.	MtN3_slv	3.6e-10	3
A0A0F3HVJ9	Streptococcus gordonii.	MtN3_slv	3.2e-13	3
A0A0F3IL19	Methylococcaceae bacterium Sn10-6.	MtN3_slv	8.3e-12	3
A0A0F3KDZ0	Aquitalea magnusonii.	MtN3_slv	2.8e-12	3
A0A0F3RC05	Rickettsia endosymbiont of Ixodes pacificus.	MtN3_slv	1.5e-12	3
A0A0F4LBW2	Lactobacillus kullabergensis.	MtN3_slv	1.3e-11	3
A0A0F4LGE3	Lactobacillus kimbladii.	MtN3_slv	1e-11	3
A0A0F4LMQ5	Lactobacillus apis.	MtN3_slv	9.3e-12	3
A0A0F5YKD0	Limnoraphis robusta CS-951.	MtN3_slv	1.8e-11	3
A0A0F5ZS71	Grimontia sp. AD028.	MtN3_slv	2.1e-10	3
A0A0F7K9K0	Nitrosomonas communis.	MtN3_slv	1.1e-12	3
A0A0F7KKM3	Nitrosomonas communis.	MtN3_slv	1.6e-09	3
A0A0F8CCH6	Methanosarcina sp. 2.H.A.1B.4.	MtN3_slv	9.6e-13	3
A0A0F9YUZ9	Candidatus Roizmanbacteria bacterium GW2011_GWA2_32_13.	MtN3_slv	1.1e-13	3
A0A0F9ZNY6	Candidatus Peregrinibacteria bacterium GW2011_GWF2_33_10.	MtN3_slv	5e-13	3
A0A0G0BA96	Candidatus Nomurabacteria bacterium GW2011_GWE1_35_16.	MtN3_slv	2.3e-09	3
A0A0G0GF72	Candidatus Levybacteria bacterium GW2011_GWA1_37_16.	MtN3_slv	6.3e-10	3
A0A0G0JXI7	Candidatus Peregrinibacteria bacterium GW2011_GWF2_38_29.	MtN3_slv	6.4e-14	3
A0A0G0LSC0	candidate division CPR2 bacterium GW2011_GWC2_39_10.	MtN3_slv	2.1e-12	3
A0A0G0M0J6	Parcubacteria group bacterium GW2011_GWD1_38_16.	MtN3_slv	8.1e-10	3
A0A0G0NCV7	Parcubacteria group bacterium GW2011_GWC1_39_29.	MtN3_slv	9.8e-10	3
A0A0G0P6V8	Candidatus Yanofskybacteria bacterium GW2011_GWD2_39_48.	MtN3_slv	1.2e-09	3
A0A0G0PXC1	Microgenomates group bacterium GW2011_GWC1_39_12.	MtN3_slv	5.1e-13	3
A0A0G0R604	Candidatus Peregrinibacteria bacterium GW2011_GWF2_39_17.	MtN3_slv	2e-11	3
A0A0G0TII4	Candidatus Levybacteria bacterium GW2011_GWA2_40_8.	MtN3_slv	3.5e-13	3
A0A0G0W6Q4	candidate division CPR2 bacterium GW2011_GWC1_41_48.	MtN3_slv	1.3e-10	3
A0A0G1K7A2	Candidatus Wolfebacteria bacterium GW2011_GWE2_44_13.	MtN3_slv	5.8e-11	3
A0A0G1L538	Candidatus Jorgensenbacteria bacterium GW2011_GWA2_45_13.	MtN3_slv	3.7e-11	3
A0A0G1L8V3	Candidatus Jorgensenbacteria bacterium GW2011_GWA2_45_13.	MtN3_slv	2.3e-11	3
A0A0G1N419	Parcubacteria group bacterium GW2011_GWB1_45_9.	MtN3_slv	7e-11	3
A0A0G1R4L9	Parcubacteria group bacterium GW2011_GWA2_47_10.	MtN3_slv	1.8e-10	6
A0A0G1RB05	Candidatus Pacebacteria bacterium GW2011_GWA1_46_10.	MtN3_slv	8e-13	3
A0A0G1SGB3	Candidatus Uhrbacteria bacterium GW2011_GWE2_46_68.	MtN3_slv	1.1e-14	3
A0A0G1U6C6	Candidatus Yanofskybacteria bacterium GW2011_GWA1_48_10.	MtN3_slv	8.2e-13	3
A0A0G1X8F8	Microgenomates group bacterium GW2011_GWA1_48_10.	MtN3_slv	5e-13	3
A0A0G1XGW7	Candidatus Kaiserbacteria bacterium GW2011_GWC2_52_8b.	MtN3_slv	8.8e-12	6
A0A0G1YGE9	Candidatus Magasanikbacteria bacterium GW2011_GWA2_56_11.	MtN3_slv	1.2e-13	3
A0A0G1YMQ2	Parcubacteria group bacterium GW2011_GWA2_56_21.	MtN3_slv	5.8e-11	3
A0A0G3BJQ4	[Polyangium] brachysporum.	MtN3_slv	1.4e-09	3
A0A0G3M5I0	Chryseobacterium gallinarum.	MtN3_slv	5.3e-17	3
A0A0G3WJA1	Endomicrobium proavitum.	MtN3_slv	2e-14	3
A0A0G4JXI1	Brenneria goodwinii.	MtN3_slv	7.1e-13	4
A0A0H1RQY8	Lactococcus lactis subsp. lactis	MtN3_slv	7.5e-12	3
A0A0H2Q7R4	Moellerella wisconsensis.	MtN3_slv	3e-12	3
A0A0H5BDU6	Blastochloris viridis	MtN3_slv	2.5e-09	3
A0A0I5S9C4	Streptococcus pneumoniae.	MtN3_slv	7.8e-13	3
A0A0J1HEA6	Photobacterium ganghwense.	MtN3_slv	2.3e-13	3
A0A0J1MRB4	Citrobacter sp. MGH109.	MtN3_slv	1.9e-13	3
A0A0J5GFY4	Vogesella sp. EB.	MtN3_slv	2.2e-11	3
A0A0J5SAZ3	Fructobacillus sp. EFB-N1.	MtN3_slv	6.3e-10	3
A0A0J7HQ13	Chitinispirillum alkaliphilum.	MtN3_slv	4.3e-11	3
A0A0J7I1N4	Chryseobacterium angstadtii.	MtN3_slv	7.1e-16	3
A0A0J7I3W4	Chryseobacterium sp. BLS98.	MtN3_slv	3.7e-15	3
A0A0J7I912	Chryseobacterium sp. FH2.	MtN3_slv	3e-15	3
A0A0J7IRZ6	Chryseobacterium sp. FH2.	MtN3_slv	1e-10	3
A0A0J8GPA2	Catenovulum maritimum.	MtN3_slv	2.6e-14	3
A0A0J8H0S8	Catenovulum maritimum.	MtN3_slv	8e-14	3
A0A0J8YG61	bacteria symbiont BFo2 of Frankliniella occidentalis.	MtN3_slv	5.9e-11	4
A0A0J9B4E4	bacteria symbiont BFo1 of Frankliniella occidentalis.	MtN3_slv	4e-11	4
A0A0K0SV33	Methylophilus sp. TWE2.	MtN3_slv	1.8e-12	3
A0A0K1F4Y2	Olsenella sp. oral taxon 807.	MtN3_slv	3.2e-11	3
A0A0K1NF27	Ottowia sp. oral taxon 894.	MtN3_slv	1.5e-12	3
A0A0K1P6U2	Spiroplasma turonicum.	MtN3_slv	1.5e-13	3
A0A0K2GBB7	Nitrospira moscoviensis.	MtN3_slv	9.8e-12	3
A0A0K2GF63	Nitrospira moscoviensis.	MtN3_slv	6.1e-12	3
A0A0K2JAY1	Leptotrichia sp. oral taxon 212.	MtN3_slv	8.9e-13	3
A0A0K2JCV0	Leptotrichia sp. oral taxon 212.	MtN3_slv	2.5e-12	3
A0A0K2LZ67	Anabaena sp. WA102.	MtN3_slv	3.1e-11	3
A0A0K2RZP1	Rothia mucilaginosa.	MtN3_slv	4.9e-09	3
A0A0K6H0H9	Chelatococcus sambhunathii.	MtN3_slv	3.4e-10	3
A0A0K6HR68	Thiomonas bhubaneswarensis.	MtN3_slv	8.3e-09	3
A0A0K8MED3	Caedibacter varicaedens.	MtN3_slv	1e-14	3
A0A0K8MSF7	Fructobacillus pseudoficulneus.	MtN3_slv	2.5e-10	3
A0A0K8MUH1	Fructobacillus tropaeoli.	MtN3_slv	1.1e-09	3
A0A0K9XZD9	Chryseobacterium sp. Hurlbut01.	MtN3_slv	1.7e-15	3
A0A0L0LN66	Parcubacteria bacterium C7867-001.	MtN3_slv	2.7e-11	3
A0A0M0C0T4	miscellaneous Crenarchaeota group-6 archaeon AD8-1.	MtN3_slv	3.4e-13	3
A0A0M0HRV7	Vibrio nereis.	MtN3_slv	2.3e-10	3
A0A0M0SF38	Hapalosiphon sp. MRB220.	MtN3_slv	2.6e-12	3
A0A0M0TLH8	Flavobacterium sp. VMW.	MtN3_slv	7e-16	3
A0A0M1JIG4	Achromatium sp. WMS3.	MtN3_slv	4.9e-11	3
A0A0M1JQ17	Planktothricoides sp. SR001.	MtN3_slv	3.3e-12	3
A0A0M2PY33	Prochlorothrix hollandica PCC 9006 = CALU 1027.	MtN3_slv	1.4e-14	3
A0A0M2XVM9	Sphingobacterium sp. Ag1.	MtN3_slv	1.4e-16	3
A0A0M3CCQ8	Sphingobacterium sp. IITKGP-BTPF85.	MtN3_slv	9.1e-16	3
A0A0M3RI77	Capnocytophaga sp. oral taxon 323.	MtN3_slv	1.9e-11	3
A0A0M4GQ96	Capnocytophaga sp. oral taxon 323.	MtN3_slv	2.2e-10	3
A0A0M9D1H1	Lactobacillus apinorum.	MtN3_slv	4.3e-11	3
A0A0M9D9Z8	Lactobacillus kunkeei.	MtN3_slv	2e-11	3
A0A0M9DDJ1	Lactobacillus kunkeei.	MtN3_slv	2.6e-11	3
A0A0M9WSP5	Lysinibacillus sp. FJAT-14222.	MtN3_slv	1.3e-12	3
A0A0N0IV55	Chryseobacterium indologenes.	MtN3_slv	4e-15	3
A0A0N0JTX7	Bosea sp. AAP35.	MtN3_slv	1.3e-11	3
A0A0N0LJI4	Chryseobacterium sp. ERMR1:04.	MtN3_slv	1.9e-15	3
A0A0N0M785	Bosea vaviloviae.	MtN3_slv	1.6e-11	3
A0A0N0UT60	Lactobacillus kunkeei.	MtN3_slv	2.1e-11	3
A0A0N1AY55	Porphyrobacter sp. AAP60.	MtN3_slv	6.7e-10	7
A0A0N1B188	alpha proteobacterium AAP81b.	MtN3_slv	1.2e-13	3
A0A0N1B8U9	beta proteobacterium AAP99.	MtN3_slv	8.2e-11	3
A0A0N1KIP8	Moellerella wisconsensis ATCC 35017.	MtN3_slv	2.1e-12	3
A0A0N7HC57	Candidatus Nitrocosmicus oleophilus.	MtN3_slv	1.3e-17	3
A0A0N7HYP8	Algibacter alginicilyticus.	MtN3_slv	3.1e-14	3
A0A0N7LCP4	Chrysosporum ovalisporum.	MtN3_slv	7.9e-12	3
A0A0N7LNY6	Ruegeria atlantica.	MtN3_slv	1.2e-08	3
A0A0P0LAQ4	Limnohabitans sp. 63ED37-2.	MtN3_slv	1.8e-09	3
A0A0P0U8S9	Flavobacterium psychrophilum.	MtN3_slv	1.7e-14	3
A0A0P1GV43	Phaeobacter sp. CECT 5382.	MtN3_slv	6.8e-12	3
A0A0P6VU28	Prosthecomicrobium hirschii.	MtN3_slv	9.8e-10	3
A0A0P7B1B5	Croceitalea dokdonensis DOKDO 023.	MtN3_slv	3.1e-14	3
A0A0P7JS68	Lactobacillus kunkeei.	MtN3_slv	5.6e-11	3
A0A0P7KVX6	Lactobacillus kunkeei.	MtN3_slv	5.6e-11	3
A0A0P7WUJ0	Bacteroidetes bacterium HLUCCA01.	MtN3_slv	1.6e-11	3
A0A0P8C2Q9	Phormidium sp. OSCR.	MtN3_slv	2.1e-12	3
A0A0P8YS58	Nitrosopumilus sp. PRT-SC01.	MtN3_slv	1.1e-12	3
A0A0Q0GFH7	Pseudoalteromonas sp. P1-25.	MtN3_slv	3.7e-09	5
A0A0Q0RXL8	Flavobacterium aquidurense.	MtN3_slv	2.8e-15	3
A0A0Q1C183	Flagellimonas eckloniae.	MtN3_slv	6.8e-14	3
A0A0Q3HQ58	Chryseobacterium aquaticum.	MtN3_slv	2e-15	3
A0A0Q4BAQ9	Methanomassiliicoccales archaeon RumEn M2.	MtN3_slv	4.3e-12	3
A0A0Q4CCG6	Chryseobacterium sp. Leaf201.	MtN3_slv	4.9e-12	3
A0A0Q4DE32	Chryseobacterium sp. Leaf201.	MtN3_slv	4.4e-13	3
A0A0Q4EPU8	Sphingomonas sp. Leaf208.	MtN3_slv	1.6e-11	3
A0A0Q4FWT8	Pedobacter sp. Leaf216.	MtN3_slv	8.6e-14	3
A0A0Q4G9L1	Sphingomonas sp. Leaf20.	MtN3_slv	2.2e-11	3
A0A0Q4I5Y4	Sphingomonas sp. Leaf226.	MtN3_slv	3.7e-11	3
A0A0Q4ILU0	Sphingomonas sp. Leaf230.	MtN3_slv	1.3e-11	3
A0A0Q4J739	Sphingomonas sp. Leaf28.	MtN3_slv	2e-11	3
A0A0Q4KMZ9	Sphingomonas sp. Leaf34.	MtN3_slv	2.1e-11	3
A0A0Q4KXH0	Sphingomonas sp. Leaf38.	MtN3_slv	1.2e-11	3
A0A0Q4M079	Pedobacter sp. Leaf41.	MtN3_slv	3.9e-15	3
A0A0Q4P7M3	Duganella sp. Leaf61.	MtN3_slv	1.7e-10	3
A0A0Q4QTR2	Sphingomonas sp. Leaf242.	MtN3_slv	3.6e-12	3
A0A0Q4RR87	Flavobacterium sp. Leaf82.	MtN3_slv	9.2e-15	3
A0A0Q4S015	Acidovorax sp. Leaf78.	MtN3_slv	1.7e-08	3
A0A0Q4U693	Sphingomonas sp. Leaf257.	MtN3_slv	1.8e-11	3
A0A0Q5LWU9	Brevundimonas sp. Leaf168.	MtN3_slv	2.5e-09	3
A0A0Q5Q4Z8	Chryseobacterium sp. Leaf180.	MtN3_slv	3.4e-12	3
A0A0Q5UVH0	Flavobacterium sp. Leaf359.	MtN3_slv	3.7e-16	3
A0A0Q5UWS7	Sphingomonas sp. Leaf198.	MtN3_slv	1.3e-11	3
A0A0Q5ZP94	Chryseobacterium sp. Leaf404.	MtN3_slv	7.6e-13	3
A0A0Q6A2V3	Bradyrhizobium sp. Leaf396.	MtN3_slv	6.5e-14	3
A0A0Q6K796	Bosea sp. Leaf344.	MtN3_slv	8.3e-12	3
A0A0Q6M9F2	Aminobacter sp. Root100.	MtN3_slv	1.8e-09	3
A0A0Q6SC10	Rhizobium sp. Root1204.	MtN3_slv	3.3e-11	3
A0A0Q6YZ08	Afipia sp. Root123D2.	MtN3_slv	1.4e-10	3
A0A0Q7G9V6	Flavobacterium sp. Root420.	MtN3_slv	2.9e-15	3
A0A0Q7PLL1	Lysobacter sp. Root494.	MtN3_slv	5.1e-11	3
A0A0Q7R2C3	Brevundimonas sp. Root1423.	MtN3_slv	6.4e-10	3
A0A0Q7WCS3	Mesorhizobium sp. Root552.	MtN3_slv	3.1e-11	3
A0A0Q7WNF7	Mesorhizobium sp. Root554.	MtN3_slv	4.5e-10	3
A0A0Q7X3P7	Duganella sp. Root1480D1.	MtN3_slv	4.5e-13	3
A0A0Q8ATJ5	Mesorhizobium sp. Root157.	MtN3_slv	3.1e-11	3
A0A0Q8G0C8	Caulobacter sp. Root656.	MtN3_slv	5.7e-11	3
A0A0Q8L8M8	Acidovorax sp. Root70.	MtN3_slv	8.5e-09	3
A0A0Q8NHD3	Flavobacterium sp. Root186.	MtN3_slv	1.3e-15	3
A0A0Q8QFD7	Noviherbaspirillum sp. Root189.	MtN3_slv	6.3e-09	3
A0A0Q8RJR9	Duganella sp. Root198D2.	MtN3_slv	2.2e-13	3
A0A0Q9A5Z3	Flavobacterium sp. Root901.	MtN3_slv	2.6e-16	3
A0A0Q9D4D3	Acidovorax sp. Root275.	MtN3_slv	9.6e-09	3
A0A0Q9DWY2	Flavobacterium sp. Root935.	MtN3_slv	6.9e-17	3
A0A0Q9HAT7	Bosea sp. Root381.	MtN3_slv	8e-09	3
A0A0Q9I9Z1	Bosea sp. Root381.	MtN3_slv	5.4e-13	3
A0A0Q9IPH6	Bosea sp. Root483D1.	MtN3_slv	6.8e-13	3
A0A0Q9J3L9	Bosea sp. Root483D1.	MtN3_slv	1.1e-08	3
A0A0R0LJ90	Ferrovum sp. JA12.	MtN3_slv	3.1e-12	3
A0A0R0MFM4	Curvibacter sp. PAE-UM.	MtN3_slv	4.9e-09	3
A0A0R1FL14	Lactobacillus kunkeei DSM 12361 = ATCC 700308.	MtN3_slv	2.6e-11	3
A0A0R1I147	Lactobacillus paralimentarius DSM 13961 = JCM 10707.	MtN3_slv	1.3e-12	3
A0A0R1JVG1	Lactobacillus alimentarius DSM 20249.	MtN3_slv	1e-13	3
A0A0R1JVJ4	Lactobacillus alimentarius DSM 20249.	MtN3_slv	3.6e-12	3
A0A0R1M9Q5	Lactobacillus equicursoris DSM 19284 = JCM 14600 = CIP 110162.	MtN3_slv	5.4e-11	3
A0A0R1ME30	Lactobacillus oeni DSM 19972.	MtN3_slv	3.3e-10	3
A0A0R1MGI1	Lactobacillus hordei DSM 19519.	MtN3_slv	3.1e-10	3
A0A0R1MNJ1	Lactobacillus perolens DSM 12744.	MtN3_slv	6.1e-11	3
A0A0R1NLR7	Lactobacillus rapi DSM 19907 = JCM 15042.	MtN3_slv	7.6e-09	3
A0A0R1NNX5	Lactobacillus kisonensis DSM 19906 = JCM 15041.	MtN3_slv	4.7e-10	3
A0A0R1P899	Lactobacillus frumenti DSM 13145.	MtN3_slv	8.2e-10	3
A0A0R1P8Q4	Lactobacillus frumenti DSM 13145.	MtN3_slv	2.2e-09	3
A0A0R1Q7T3	Lactobacillus uvarum DSM 19971.	MtN3_slv	2.5e-09	3
A0A0R1U6Q6	Lactobacillus pantheris DSM 15945 = JCM 12539 = NBRC 106106.	MtN3_slv	3.5e-11	3
A0A0R1UB69	Lactobacillus ingluviei DSM 15946.	MtN3_slv	1.5e-11	3
A0A0R1V0X4	Lactobacillus satsumensis DSM 16230 = JCM 12392.	MtN3_slv	6.4e-13	3
A0A0R1V6L7	Lactobacillus satsumensis DSM 16230 = JCM 12392.	MtN3_slv	6.3e-10	3
A0A0R1V8J6	Lactobacillus farraginis DSM 18382 = JCM 14108.	MtN3_slv	1.7e-09	3
A0A0R1VBD3	Lactobacillus plantarum subsp. argentoratensis DSM 16365.	MtN3_slv	2.3e-10	3
A0A0R1VS46	Lactobacillus ghanensis DSM 18630.	MtN3_slv	8.7e-11	3
A0A0R1WAF5	Lactobacillus oris DSM 4864.	MtN3_slv	5.4e-10	3
A0A0R1WIS4	Lactobacillus nantensis DSM 16982.	MtN3_slv	2.7e-13	3
A0A0R1XBV3	Lactobacillus panis DSM 6035.	MtN3_slv	2.7e-09	3
A0A0R1XN41	Lactobacillus intestinalis DSM 6629.	MtN3_slv	1.8e-09	3
A0A0R1Y1X9	Lactobacillus pontis DSM 8475.	MtN3_slv	2.3e-10	3
A0A0R1ZVV1	Lactobacillus sharpeae JCM 1186 = DSM 20505.	MtN3_slv	1.3e-10	3
A0A0R2A6N8	Lactobacillus vaccinostercus DSM 20634.	MtN3_slv	1.4e-10	3
A0A0R2AR22	Lactobacillus ozensis DSM 23829 = JCM 17196.	MtN3_slv	2.3e-10	3
A0A0R2AY64	Lactobacillus brantae DSM 23927.	MtN3_slv	2.5e-12	3
A0A0R2C756	Lactobacillus thailandensis DSM 22698 = JCM 13996.	MtN3_slv	1e-10	3
A0A0R2CX01	Lactobacillus aquaticus DSM 21051.	MtN3_slv	1.6e-09	3
A0A0R2CYV3	Lactobacillus paracasei subsp. tolerans DSM 20258.	MtN3_slv	3.1e-10	3
A0A0R2FG48	Lactobacillus selangorensis.	MtN3_slv	5.3e-11	3
A0A0R2FSH5	Weissella halotolerans DSM 20190.	MtN3_slv	1.1e-10	3
A0A0R2FYN9	Lactobacillus mali.	MtN3_slv	2.6e-10	3
A0A0R2HKM3	Pediococcus damnosus.	MtN3_slv	4.5e-11	3
A0A0R2LDH0	Lactobacillus kimchiensis.	MtN3_slv	1.3e-12	3
A0A0R2LM03	Lactobacillus kimchiensis.	MtN3_slv	3.2e-14	3
A0A0R2NUH2	Nitrosopumilus sp. BACL13 MAG-121220-bin23.	MtN3_slv	5.2e-13	3
A0A0R2Q4J1	Acidimicrobium sp. BACL17 MAG-120823-bin42.	MtN3_slv	5.2e-10	4
A0A0R2QA74	Acidimicrobium sp. BACL27 MAG-120823-bin4.	MtN3_slv	1.6e-10	5
A0A0R2QWZ4	Acidimicrobiia bacterium BACL6 MAG-120322-bin79.	MtN3_slv	4.4e-09	4
A0A0R2RXE4	Cryomorphaceae bacterium BACL21 MAG-121220-bin10.	MtN3_slv	2.5e-11	3
A0A0R2SIB8	Cryomorphaceae bacterium BACL23 MAG-120924-bin60.	MtN3_slv	4.3e-13	3
A0A0R2TJJ2	Cryomorphaceae bacterium BACL29 MAG-121220-bin8.	MtN3_slv	1.5e-12	3
A0A0R3KK16	Bradyrhizobium valentinum.	MtN3_slv	5.6e-16	3
A0A0R3MW21	Bradyrhizobium retamae.	MtN3_slv	4.1e-16	3
A0A0R3N584	Bradyrhizobium retamae.	MtN3_slv	6.3e-14	3
A0A0R7K3S4	uncultured Candidatus Thalassoarchaea euryarchaeote.	MtN3_slv	2.8e-09	3
A0A0S1SFS2	Sediminicola sp. YIK13.	MtN3_slv	1.7e-13	3
A0A0S2KJ48	Prevotella enoeca.	MtN3_slv	1.5e-10	3
A0A0S2ZGB4	Fusobacterium hwasookii ChDC F300.	MtN3_slv	2.3e-12	3
A0A0S2ZMX9	Fusobacterium hwasookii ChDC F174.	MtN3_slv	8e-13	3
A0A0S4L600	Candidatus Nitrospira nitrificans.	MtN3_slv	2.1e-11	3
A0A0S4LIW5	Candidatus Nitrospira nitrosa.	MtN3_slv	1.7e-09	3
A0A0S4LSK9	Candidatus Nitrospira nitrificans.	MtN3_slv	3.6e-11	3
A0A0S7ZFL9	Parcubacteria bacterium SG8_24.	MtN3_slv	2.2e-11	7
A0A0S8A7P6	Gammaproteobacteria bacterium SG8_11.	MtN3_slv	1.4e-10	3
A0A0S8IIJ4	Omnitrophica WOR_2 bacterium SM23_72.	MtN3_slv	7.7e-15	3
A0A0S8IN18	Omnitrophica WOR_2 bacterium SM23_72.	MtN3_slv	1.6e-14	3
A0A0S9F986	Acidovorax sp. Leaf76.	MtN3_slv	1.9e-08	3
A0A0S9NEC0	Brevundimonas sp. Leaf280.	MtN3_slv	5.2e-09	3
A0A0T0MBX1	Chryseobacterium sp. Leaf394.	MtN3_slv	2.1e-12	3
A0A0T2Z4P0	Hydrogenophaga sp. Root209.	MtN3_slv	4.5e-09	3
A0A0T5ZCX2	Thaumarchaeota archaeon CSP1-1.	MtN3_slv	5.7e-15	3
A0A0T7BPQ2	Calothrix sp. 336/3.	MtN3_slv	1.9e-14	3
A0A0T8EHS8	Streptococcus pneumoniae.	MtN3_slv	6.1e-13	3
A0A0T9N537	Yersinia intermedia.	MtN3_slv	7e-11	3
A0A0T9PSP3	Mycobacterium tuberculosis.	MtN3_slv	2.1e-09	3
A0A0T9RGP4	Mycobacterium tuberculosis.	MtN3_slv	3.7e-09	3
A0A0U1AZV3	Mycobacterium abscessus.	MtN3_slv	7.8e-09	3
A0A0U2JEB7	uncultured bacterium.	MtN3_slv	4.5e-14	3
A0A0U3AU67	Herbaspirillum rubrisubalbicans M1.	MtN3_slv	1.5e-09	3
A0A0U5IJ98	Thiocapsa sp. KS1.	MtN3_slv	1.1e-08	3
A0A0U5MBP1	Magnetospirillum sp. XM-1.	MtN3_slv	6.4e-10	3
A0A0V1QUE5	Maribacter dokdonensis DSW-8.	MtN3_slv	3.9e-18	3
A0A0V7ZSK7	Mastigocoleus testarum BC008.	MtN3_slv	1.2e-15	3
A0A0V8BN25	Lactococcus lactis subsp. lactis	MtN3_slv	9.9e-12	3
A0A0V8DDA6	Lactococcus lactis subsp. lactis	MtN3_slv	9.7e-12	3
A0A0V9JIV0	Citrobacter sp. 50677481.	MtN3_slv	7.5e-13	3
A0A0W0GHT7	Dehalogenimonas alkenigignens.	MtN3_slv	8e-15	3
A0A0W0RS07	Fluoribacter bozemanae	MtN3_slv	6.7e-15	3
A0A0W0RYU4	Legionella anisa.	MtN3_slv	1.2e-15	3
A0A0W0SB37	Legionella cherrii.	MtN3_slv	6.5e-15	3
A0A0W0SS31	Legionella cincinnatiensis.	MtN3_slv	1.3e-15	3
A0A0W0T759	Fluoribacter dumoffii NY 23.	MtN3_slv	3.5e-15	3
A0A0W0UAZ1	Fluoribacter gormanii.	MtN3_slv	1.1e-14	3
A0A0W0UFH2	Legionella gratiana.	MtN3_slv	1.1e-15	3
A0A0W0YJP5	Legionella sainthelensi.	MtN3_slv	1.5e-15	3
A0A0W0YQD9	Legionella shakespearei DSM 23087.	MtN3_slv	5.1e-15	3
A0A0W0Z3M9	Legionella santicrucis.	MtN3_slv	1.5e-15	3
A0A0W0ZMD4	Legionella steigerwaltii.	MtN3_slv	1.8e-15	3
A0A0W0ZNQ2	Legionella tucsonensis.	MtN3_slv	2e-15	3
A0A0W0ZQY6	Legionella steelei.	MtN3_slv	5.5e-15	3
A0A0W1L981	Pseudoalteromonas sp. H103.	MtN3_slv	4.9e-10	7
A0A0W1LGI8	Pseudoalteromonas sp. 10-33.	MtN3_slv	3.1e-09	7
A0A0X1SFW3	Methylobacterium sp. AMS5.	MtN3_slv	1.1e-12	3
A0A0X8GLF2	Janthinobacterium sp. B9-8.	MtN3_slv	1.3e-12	3
A0A0X8JSG4	Leptotrichia sp. oral taxon 847.	MtN3_slv	9.3e-12	3
A0A0X8JUC1	Leptotrichia sp. oral taxon 847.	MtN3_slv	5.8e-12	3
A0A101G2J5	Actinobacteria bacterium 66_15.	MtN3_slv	6.4e-10	3
A0A101IFU8	Methanosaeta harundinacea.	MtN3_slv	1.2e-14	3
A0A101W176	Lutibacter sp. BRH_c52.	MtN3_slv	5.7e-13	3
A0A109DDE4	Lactobacillus crispatus.	MtN3_slv	1.9e-09	3
A0A109DFY0	Lactobacillus crispatus.	MtN3_slv	2.1e-11	3
A0A116MY36	Streptococcus suis.	MtN3_slv	5.5e-12	3
A0A117K8E8	Chryseobacterium sp. JAH.	MtN3_slv	6.5e-15	3
A0A117KEK9	Flavobacteriaceae bacterium CRH.	MtN3_slv	2.1e-17	3
A0A117MG74	Methanoculleus marisnigri.	MtN3_slv	1.3e-12	3
A0A124F2K9	Chryseobacterium greenlandense.	MtN3_slv	5.5e-15	3
A0A125S2F9	Capnocytophaga haemolytica.	MtN3_slv	2.3e-12	3
A0A126NE69	Stenotrophomonas sp. KCTC 12332.	MtN3_slv	7.5e-09	3
A0A126NVY0	Bosea sp. PAMC 26642.	MtN3_slv	3.2e-11	3
A0A126P236	Bosea sp. PAMC 26642.	MtN3_slv	1e-11	3
A0A127EQ84	Rhodoplanes sp. Z2-YC6860.	MtN3_slv	1.1e-13	3
A0A128FBU2	Grimontia celer.	MtN3_slv	7.4e-10	3
A0A128FFS7	Grimontia marina.	MtN3_slv	2.1e-10	3
A0A133UAK4	candidate divison MSBL1 archaeon SCGC-AAA259E17.	MtN3_slv	3.1e-11	3
A0A133ZF15	Lachnoanaerobaculum saburreum.	MtN3_slv	1.8e-11	3
A0A133ZVH7	Gemella haemolysans.	MtN3_slv	1e-09	3
A0A134A9G9	Gemella haemolysans.	MtN3_slv	4.6e-12	3
A0A134AAS7	Parvimonas sp. KA00067.	MtN3_slv	2e-13	3
A0A134AND5	Leptotrichia wadei.	MtN3_slv	1.1e-11	3
A0A134BAF4	Porphyromonas somerae.	MtN3_slv	7.3e-10	3
A0A134C410	Veillonella sp. DNF00869.	MtN3_slv	1.8e-12	3
A0A134C664	Veillonella dispar.	MtN3_slv	2.4e-09	3
A0A135IB28	Enterovibrio coralii.	MtN3_slv	1.8e-10	3
A0A135P7A6	Agrobacterium sp. R89-1.	MtN3_slv	8.6e-10	3
A0A135W673	Chryseobacterium kwangjuense.	MtN3_slv	1.8e-15	3
A0A136JVA1	Nitrospira sp. OLB3.	MtN3_slv	3.7e-12	3
A0A136JXG3	Chlorobi bacterium OLB4.	MtN3_slv	7e-15	3
A0A136L0X9	Chloroflexi bacterium OLB14.	MtN3_slv	3.3e-10	5
A0A136NBX1	Chlorobi bacterium OLB5.	MtN3_slv	1.5e-12	3
A0A137PMG1	Lactobacillus johnsonii.	MtN3_slv	9e-10	3
A0A137RM18	Vitellibacter aquimaris.	MtN3_slv	1.4e-14	3
A0A139MXV7	Streptococcus cristatus.	MtN3_slv	4.1e-12	3
A0A139NC69	Streptococcus sp. DD10.	MtN3_slv	1.9e-14	3
A0A139NL18	Streptococcus sp. DD12.	MtN3_slv	1.6e-12	3
A0A139P4A8	Streptococcus oralis.	MtN3_slv	1.3e-13	3
A0A139P8W5	Streptococcus sp. DD11.	MtN3_slv	3.3e-11	3
A0A139PG76	Streptococcus oralis.	MtN3_slv	1.5e-13	3
A0A139PSU6	Streptococcus mitis.	MtN3_slv	3e-13	3
A0A139QCR2	Streptococcus mitis.	MtN3_slv	9.9e-13	3
A0A139QQA4	Streptococcus oralis.	MtN3_slv	5.4e-13	3
A0A139RH44	Streptococcus infantis.	MtN3_slv	2.6e-12	3
A0A139RM73	Streptococcus oralis.	MtN3_slv	1.6e-12	3
A0A139X4Q2	Scytonema hofmannii PCC 7110.	MtN3_slv	2.3e-12	3
A0A139ZK65	Rickettsia raoultii.	MtN3_slv	5.8e-10	3
A0A140DU67	Faecalibaculum rodentium.	MtN3_slv	1.2e-10	3
A0A140IU50	Legionella pneumophila subsp. pascullei.	MtN3_slv	6.5e-15	3
A0A140K929	Stanieria sp. NIES-3757.	MtN3_slv	7.2e-11	3
A0A142KQ05	Lactobacillus oris.	MtN3_slv	4.3e-10	3
A0A142KQE4	Lactobacillus oris.	MtN3_slv	5.4e-10	3
A0A142LL69	Betaproteobacteria bacterium UKL13-2.	MtN3_slv	4.9e-13	3
A0A142M4Z2	Aminobacter aminovorans	MtN3_slv	3e-10	3
A0A143YJX6	Trichococcus ilyis.	MtN3_slv	9.1e-12	3
A0A143YW73	Trichococcus sp. ES5.	MtN3_slv	1.3e-11	3
A0A143Z652	Trichococcus sp. ES5.	MtN3_slv	7.8e-13	3
A0A147HTI1	Sphingomonas sanguinis.	MtN3_slv	1.3e-11	3
A0A147J2V2	Sphingomonas sanguinis.	MtN3_slv	8.9e-12	3
A0A147J4P6	Sphingomonas sanguinis.	MtN3_slv	8.5e-12	3
A0A147JT06	Hadesarchaea archaeon DG-33-1.	MtN3_slv	2.4e-10	3
A0A147JXL9	Hadesarchaea archaeon DG-33-1.	MtN3_slv	7.4e-12	3
A0A150INW5	Arc I group archaeon U1lsi0528_Bin055.	MtN3_slv	8.5e-13	3
A0A150IZ96	Arc I group archaeon BMIXfssc0709_Meth_Bin006.	MtN3_slv	1e-14	3
A0A150J1T3	Arc I group archaeon BMIXfssc0709_Meth_Bin006.	MtN3_slv	5.2e-13	3
A0A150J5Y9	Arc I group archaeon U1lsi0528_Bin055.	MtN3_slv	3.1e-14	3
A0A150J6I7	Arc I group archaeon U1lsi0528_Bin089.	MtN3_slv	4.6e-14	3
A0A150JA03	Arc I group archaeon U1lsi0528_Bin089.	MtN3_slv	6.7e-13	3
A0A150JGA2	Arc I group archaeon ADurb1113_Bin01801.	MtN3_slv	1.9e-12	3
A0A150NN58	Streptococcus mitis.	MtN3_slv	3.3e-13	3
A0A150RY24	Sorangium cellulosum	MtN3_slv	7.2e-11	3
A0A150T4B9	Sorangium cellulosum	MtN3_slv	1.3e-11	3
A0A150TQA7	Sorangium cellulosum	MtN3_slv	1e-11	3
A0A150UJ90	Bradyrhizobium sp. AT1.	MtN3_slv	4.1e-14	3
A0A150WKY8	Bdellovibrio bacteriovorus.	MtN3_slv	1.3e-10	3
A0A150ZD63	Bradyrhizobium sp. DOA1.	MtN3_slv	4.4e-14	3
A0A150ZNL8	Chryseobacterium cucumeris.	MtN3_slv	1e-16	3
A0A151DY78	Thermoplasmatales archaeon SM1-50.	MtN3_slv	2.7e-12	3
A0A151E499	Thermoplasmatales archaeon SG8-52-2.	MtN3_slv	2.3e-10	3
A0A151E932	Thermoplasmatales archaeon SG8-52-4.	MtN3_slv	9.3e-11	3
A0A151EGU4	Thermoplasmatales archaeon SG8-52-1.	MtN3_slv	1.2e-10	3
A0A151ETQ7	Thermoplasmatales archaeon SG8-52-3.	MtN3_slv	2.1e-10	3
A0A151FRT8	Bradyrhizobium liaoningense.	MtN3_slv	7.9e-14	3
A0A151QI74	Limnobacter sp. CACIAM 66H1.	MtN3_slv	1e-10	3
A0A154KT35	Thalassospira xiamenensis.	MtN3_slv	2.7e-12	3
A0A154TLZ2	Neisseria flavescens.	MtN3_slv	9.8e-12	3
A0A154U726	Neisseria flavescens.	MtN3_slv	3.7e-11	3
A0A154UDI4	Neisseria flavescens.	MtN3_slv	4.8e-11	3
A0A154W4G4	Oceanibaculum pacificum.	MtN3_slv	6.8e-13	3
A0A156CJM3	Enterobacter cloacae.	MtN3_slv	1.8e-13	3
A0A158SNN2	Lactobacillus fermentum.	MtN3_slv	1.1e-09	3
A0A161UUY0	Nodularia spumigena CENA596.	MtN3_slv	5.4e-11	3
A0A161XZN8	Pseudoalteromonas luteoviolacea CPMOR-1.	MtN3_slv	7e-09	3
A0A162AGN3	Pseudoalteromonas luteoviolacea H33.	MtN3_slv	8.3e-09	3
A0A162BLV3	Prochlorococcus marinus str. MIT 1323.	MtN3_slv	1.3e-12	3
A0A162DS25	Prochlorococcus sp. MIT 1306.	MtN3_slv	3.5e-09	3
A0A162QW86	Leptolyngbya valderiana BDU 20041.	MtN3_slv	3.1e-13	3
A0A162VHD4	Wohlfahrtiimonas chitiniclastica.	MtN3_slv	1.6e-12	3
A0A163DJN7	Prochlorococcus sp. MIT 1303.	MtN3_slv	9.8e-09	3
A0A163E9W1	Prochlorococcus sp. MIT 1306.	MtN3_slv	1.2e-12	3
A0A163PT58	Prochlorococcus marinus str. MIT 1318.	MtN3_slv	8.9e-10	3
A0A163PU60	Prochlorococcus marinus str. MIT 1318.	MtN3_slv	2.4e-12	3
A0A163QA28	Prochlorococcus marinus str. MIT 1323.	MtN3_slv	2.6e-09	3
A0A163QBU7	Prochlorococcus marinus str. MIT 1320.	MtN3_slv	4.8e-09	3
A0A163QCP0	Prochlorococcus marinus str. MIT 1320.	MtN3_slv	1.2e-12	3
A0A163WKR5	Prochlorococcus marinus str. MIT 1342.	MtN3_slv	2.3e-12	3
A0A163WMF4	Prochlorococcus marinus str. MIT 1342.	MtN3_slv	3.7e-09	3
A0A163WQH7	Prochlorococcus marinus str. MIT 1327.	MtN3_slv	4.5e-09	3
A0A163X3S6	Tardiphaga robiniae.	MtN3_slv	4.6e-13	3
A0A165LAX1	Pelodictyon luteolum.	MtN3_slv	8.2e-12	3
A0A166TLI0	Lactococcus lactis subsp. cremoris	MtN3_slv	1e-11	3
A0A167SI64	Methanoculleus bourgensis.	MtN3_slv	3.8e-12	3
A0A168UE10	Phormidium willei BDU 130791.	MtN3_slv	3.5e-12	3
A0A171KTU9	Kerstersia gyiorum.	MtN3_slv	3.4e-09	3
A0A172TRT4	Flavisolibacter sp. LCS9.	MtN3_slv	5.1e-13	3
A0A172XS78	Chryseobacterium sp. IHBB 10212.	MtN3_slv	7.1e-16	3
A0A175C6F2	Leuconostoc gelidum subsp. gasicomitatum.	MtN3_slv	1.7e-12	3
A0A176TDC5	Polaribacter atrinae.	MtN3_slv	5.9e-10	3
A0A176YF35	Bradyrhizobium sp. BR 10245.	MtN3_slv	4.8e-14	3
A0A176ZBL4	Bradyrhizobium neotropicale.	MtN3_slv	6.5e-14	3
A0A176ZE97	Bradyrhizobium neotropicale.	MtN3_slv	1.5e-13	3
A0A177LJW2	Chryseobacterium sp. FP211-J200.	MtN3_slv	4.6e-14	3
A0A177LP70	Chryseobacterium sp. FP211-J200.	MtN3_slv	4.8e-11	3
A0A177MSV2	Methylomonas methanica.	MtN3_slv	5.4e-11	3
A0A177MXJ6	Methylomonas koyamae.	MtN3_slv	1.5e-10	3
A0A177NBA3	Methylomonas koyamae.	MtN3_slv	1.1e-10	3
A0A177NTP8	Methylomonas lenta.	MtN3_slv	6.9e-11	3
A0A177PBL8	Methylomonas koyamae.	MtN3_slv	4e-11	3
A0A177QB12	Rhizomicrobium sp. SCGC AG-212-E05.	MtN3_slv	1.2e-10	3
A0A178GRY7	Wolbachia endosymbiont of Dactylopius coccus.	MtN3_slv	1.1e-11	3
A0A178K5H1	Streptococcus sp. CCUG 49591.	MtN3_slv	1.7e-11	3
A0A178M3Y9	Magnetospirillum marisnigri.	MtN3_slv	8.5e-09	3
A0A178MIE0	Magnetospirillum moscoviense.	MtN3_slv	6.3e-09	3
A0A179DM99	Pedobacter psychrophilus.	MtN3_slv	4.9e-17	3
A0A179EV65	Enterococcus thailandicus.	MtN3_slv	2.8e-12	3
A0A179YEG8	Lactobacillus rhamnosus.	MtN3_slv	1.3e-10	3
A0A181ZLK2	Trichococcus flocculiformis.	MtN3_slv	1.1e-12	3
A0A198FCK4	Cosenzaea myxofaciens ATCC 19692.	MtN3_slv	3.4e-12	4
A0A198G3N7	Cosenzaea myxofaciens ATCC 19692.	MtN3_slv	5.6e-11	3
A0A199QM17	Lactobacillus plantarum.	MtN3_slv	4.1e-10	3
A0A1A5VPR0	Pediococcus acidilactici.	MtN3_slv	1.1e-10	3
A0A1A7BHV7	Porphyrobacter dokdonensis DSW-74.	MtN3_slv	2.2e-10	7
A0A1A7Q4M9	Gallibacterium salpingitidis.	MtN3_slv	7.8e-13	3
A0A1A7UMB9	Enterococcus faecium	MtN3_slv	2.7e-11	3
A0A1A8Y1A6	Candidatus Propionivibrio aalborgensis.	MtN3_slv	2.7e-10	3
A0A1A9EY07	Marinobacterium aestuarii.	MtN3_slv	9.8e-12	3
A0A1A9FUF7	Ochrobactrum pseudogrignonense.	MtN3_slv	1.8e-10	3
A0A1A9HWB2	Niabella ginsenosidivorans.	MtN3_slv	1.3e-17	3
A0A1A9NMY7	Methylobacillus sp. MM2.	MtN3_slv	3.1e-10	3
A0A1A9RDS6	Eikenella corrodens.	MtN3_slv	2.7e-11	3
A0A1A9RIN6	Eikenella corrodens.	MtN3_slv	1.3e-10	3
A0A1A9RWD1	Eikenella sp. NML02-A-017.	MtN3_slv	2.5e-11	3
A0A1A9RZT7	Eikenella sp. NML03-A-027.	MtN3_slv	9.7e-11	3
A0A1A9SC37	Eikenella sp. NML97-A-109.	MtN3_slv	2.1e-11	3
A0A1B0ZRW5	Phaeobacter gallaeciensis.	MtN3_slv	1.4e-11	3
A0A1B1AJA5	Caulobacteraceae bacterium OTSz_A_272.	MtN3_slv	8.1e-10	3
A0A1B1I9Q7	Prevotella scopos JCM 17725.	MtN3_slv	2.5e-09	3
A0A1B1IFI2	Streptococcus sp. oral taxon 064.	MtN3_slv	4.2e-13	3
A0A1B1NT02	Vibrio scophthalmi.	MtN3_slv	1.1e-08	3
A0A1B1Q4X4	Prosthecochloris sp. CIB 2401.	MtN3_slv	1.9e-09	3
A0A1B1YVT5	Immundisolibacter cernigliae.	MtN3_slv	9.3e-12	3
A0A1B2YZP5	uncultured bacterium.	MtN3_slv	3.3e-13	3
A0A1B3M541	Hydrogenophaga sp. RAC07.	MtN3_slv	1.1e-09	3
A0A1B3NH29	Bosea sp. RAC05.	MtN3_slv	6e-09	3
A0A1B3PR71	Acidovorax sp. RAC01.	MtN3_slv	1.9e-09	3
A0A1B3PWF5	Lactobacillus johnsonii.	MtN3_slv	1.7e-09	3
A0A1B3W910	Luteimonas sp. JM171.	MtN3_slv	3.5e-10	3
A0A1B3WF01	Dialister pneumosintes.	MtN3_slv	5.9e-09	3
A0A1B4VCZ8	Sulfurifustis variabilis.	MtN3_slv	2.7e-13	3
A0A1B4XIL7	Sulfuricaulis limicola.	MtN3_slv	5.2e-12	3
A0A1B6VS67	Eikenella sp. NML080894.	MtN3_slv	4.9e-11	3
A0A1B6VZG7	Eikenella sp. NML130454.	MtN3_slv	5.9e-12	3
A0A1B7I3U4	Buttiauxella gaviniae ATCC 51604.	MtN3_slv	9.5e-14	3
A0A1B7IAY1	Buttiauxella ferragutiae ATCC 51602.	MtN3_slv	5.8e-11	3
A0A1B7IF51	Buttiauxella ferragutiae ATCC 51602.	MtN3_slv	1.6e-13	3
A0A1B7JBJ6	Kluyvera georgiana ATCC 51603.	MtN3_slv	1.7e-12	3
A0A1B7JTI3	Proteus hauseri ATCC 700826.	MtN3_slv	2.9e-11	3
A0A1B7WBW7	Anabaena sp. CRKS33.	MtN3_slv	2.9e-11	3
A0A1B7WWY6	Aphanizomenon flos-aquae WA102.	MtN3_slv	2.5e-11	3
A0A1B7XFC5	Tamlana sp. s12.	MtN3_slv	9.9e-15	3
A0A1B7Z3M4	Maribacter sp. T28.	MtN3_slv	2.1e-14	3
A0A1B8H222	Morganella psychrotolerans.	MtN3_slv	1.4e-13	3
A0A1B8H4N9	Morganella psychrotolerans.	MtN3_slv	1.4e-13	3
A0A1B8RZC6	Leisingera sp. JC1.	MtN3_slv	2e-12	3
A0A1B8TS18	Polaribacter vadi.	MtN3_slv	4.2e-14	3
A0A1B8U391	Polaribacter vadi.	MtN3_slv	3.3e-12	3
A0A1B8U7F1	Polaribacter reichenbachii.	MtN3_slv	3.8e-14	3
A0A1B8Z8Y7	Chryseobacterium artocarpi.	MtN3_slv	5.2e-16	3
A0A1B8ZEV7	Chryseobacterium arthrosphaerae.	MtN3_slv	5.9e-16	3
A0A1B9TQ71	Agrobacterium rubi.	MtN3_slv	1.3e-10	3
A0A1B9VJ45	Thalassospira sp. KO164.	MtN3_slv	2.1e-12	3
A0A1B9Y0S3	Tenacibaculum soleae.	MtN3_slv	3.7e-14	3
A0A1B9Z401	Bradyrhizobium sp. LMTR 3.	MtN3_slv	3.8e-15	3
A0A1C0PAH0	Citrobacter freundii.	MtN3_slv	1.8e-13	3
A0A1C0UWF8	Nostoc sp. MBR 210.	MtN3_slv	2.8e-12	3
A0A1C0VTI8	Oscillatoriales cyanobacterium USR001.	MtN3_slv	2.9e-13	3
A0A1C2ECK0	Mesorhizobium sp. UASWS1009.	MtN3_slv	1.5e-08	3
A0A1C2GSN1	Mucilaginibacter sp. PPCGB 2223.	MtN3_slv	4.4e-13	3
A0A1C3EUB7	Rickettsia sp. wb.	MtN3_slv	3.8e-11	3
A0A1C3FHH0	Thermodesulfovibrio sp. N1.	MtN3_slv	1.2e-12	3
A0A1C3HNS3	Cardiobacterium hominis.	MtN3_slv	5.3e-11	3
A0A1C3SUE0	Lactococcus piscium.	MtN3_slv	3.6e-11	3
A0A1C3SWX5	Lactococcus piscium.	MtN3_slv	7.6e-13	3
A0A1C3WX96	Bradyrhizobium yuanmingense.	MtN3_slv	3.8e-14	3
A0A1C3X4V1	Bradyrhizobium sp. err11.	MtN3_slv	5.4e-14	3
A0A1C3ZM33	Gilliamella bombicola.	MtN3_slv	3.7e-11	3
A0A1C4A1X9	Lactobacillus apis.	MtN3_slv	5.3e-12	3
A0A1C4CD87	Gilliamella intestini.	MtN3_slv	2.5e-11	3
A0A1C6MP60	Vogesella sp. LIG4.	MtN3_slv	1.1e-10	3
A0A1C7C520	Streptococcus salivarius.	MtN3_slv	1.8e-11	3
A0A1C7F7H7	Vibrio scophthalmi.	MtN3_slv	5.7e-11	3
A0A1C9U4R1	uncultured bacterium pAW1.	MtN3_slv	8.3e-13	3
A0A1D2P5K6	Scytonema millei VB511283.	MtN3_slv	4.2e-13	3
A0A1D2R8I1	Candidatus Altiarchaeales archaeon WOR_SM1_SCG.	MtN3_slv	2.4e-13	3
A0A1D2R9D0	Candidatus Altiarchaeales archaeon WOR_SM1_79.	MtN3_slv	2.2e-13	3
A0A1D2RAY7	Candidatus Altiarchaeales archaeon WOR_SM1_SCG.	MtN3_slv	9.1e-15	3
A0A1D2RF52	Candidatus Altiarchaeales archaeon IMC4.	MtN3_slv	1e-13	3
A0A1D2SR41	Mesorhizobium sp. SCN 65-20.	MtN3_slv	5.6e-09	3
A0A1D2TQQ2	Phenylobacterium sp. SCN 69-14.	MtN3_slv	2.8e-11	3
A0A1D2UQG1	Thiomonas sp. SCN 64-16.	MtN3_slv	6.3e-09	3
A0A1D3RP64	methanotrophic endosymbiont of Bathymodiolus azoricus	MtN3_slv	1.3e-11	3
A0A1D7UWM1	Leptospira alstonii.	MtN3_slv	2.7e-14	3
A0A1D7XS86	Formosa sp. Hel3_A1_48.	MtN3_slv	1.2e-12	3
A0A1D8D0H2	Chlorobaculum limnaeum.	MtN3_slv	1.3e-09	3
A0A1D8JMU8	Klebsiella sp. LTGPAF-6F.	MtN3_slv	5.9e-12	4
A0A1D8P8M6	Lutibacter sp. LPB0138.	MtN3_slv	1.5e-14	3
A0A1D8PBV5	Lutibacter sp. LPB0138.	MtN3_slv	6.7e-13	3
A0A1D9BAJ2	Jeongeupia sp. USM3.	MtN3_slv	7e-14	3
A0A1D9GXD9	Cupriavidus sp. USMAA2-4.	MtN3_slv	4.1e-10	3
A0A1E1GBQ1	Streptococcus sp. NPS 308.	MtN3_slv	1.4e-13	3
A0A1E1V574	Bosea sp. BIWAKO-01.	MtN3_slv	5.4e-09	3
A0A1E2S3I7	Methyloligella halotolerans.	MtN3_slv	4.9e-09	3
A0A1E2WKY8	Nostoc sp. KVJ20.	MtN3_slv	9.4e-11	3
A0A1E3GXD1	Methylobrevis pamukkalensis.	MtN3_slv	4e-10	3
A0A1E3VJY8	Methyloceanibacter stevinii.	MtN3_slv	1.3e-09	3
A0A1E3VW31	Methyloceanibacter superfactus.	MtN3_slv	7.8e-09	3
A0A1E3WE16	Methyloceanibacter marginalis.	MtN3_slv	7.4e-09	3
A0A1E3XDY7	Candidatus Scalindua rubra.	MtN3_slv	3.2e-14	3
A0A1E4AM70	Chryseobacterium sp. SCN 40-13.	MtN3_slv	1.5e-16	3
A0A1E4L0N5	Xanthomonadaceae bacterium SCN 69-123.	MtN3_slv	2.3e-10	3
A0A1E4PN02	Rubrivivax sp. SCN 70-15.	MtN3_slv	1.1e-10	3
A0A1E5AEE1	Rhodobacteraceae bacterium	MtN3_slv	5.7e-11	3
A0A1E5C6P1	Enterovibrio calviensis FF-85.	MtN3_slv	5.9e-12	3
A0A1E5CCN5	Enterovibrio norvegicus FF-454.	MtN3_slv	4.3e-09	3
A0A1E5JQH3	Legionella parisiensis.	MtN3_slv	2.1e-15	3
A0A1E5QFE4	Desertifilum sp. IPPAS B-1220.	MtN3_slv	2.1e-11	3
A0A1E5QSB0	Cyanobacterium sp. IPPAS B-1200.	MtN3_slv	1.1e-11	3
A0A1E5TD26	Algibacter aquaticus.	MtN3_slv	2e-14	3
A0A1E7GB69	Methanosarcina sp. Ant1.	MtN3_slv	2e-12	3
A0A1E7J3R0	Desulfobulbaceae bacterium C00003063.	MtN3_slv	2.3e-10	3
A0A1E7WDI6	Duganella phyllosphaerae.	MtN3_slv	1.4e-10	3
A0A1E8GH50	Streptococcus sp. HibF3.	MtN3_slv	1.2e-10	3
A0A1E8GQR0	Anthococcus sp. DF1.	MtN3_slv	9.9e-11	3
A0A1E8TSW1	Rothia sp. HMSC065C12.	MtN3_slv	3.4e-09	3
A0A1E9AYF8	Streptococcus sp. HMSC056C01.	MtN3_slv	6.8e-11	3
A0A1E9AZC8	Streptococcus sp. HMSC056C01.	MtN3_slv	1.3e-12	3
A0A1E9DNC7	Streptococcus sp. HMSC062B01.	MtN3_slv	1.9e-14	3
A0A1E9DRI3	Streptococcus sp. HMSC062B01.	MtN3_slv	4.2e-13	3
A0A1E9ENV7	Fusobacterium sp. HMSC064B12.	MtN3_slv	5.6e-13	3
A0A1E9IB35	Rothia sp. HMSC075F09.	MtN3_slv	2.2e-09	3
A0A1E9M5E6	Neisseria sp. HMSC070A01.	MtN3_slv	4e-11	3
A0A1E9MTE9	Neisseria sp. HMSC068C04.	MtN3_slv	4e-11	3
A0A1E9ZFC2	Rothia sp. HMSC071B01.	MtN3_slv	5.6e-09	3
A0A1F0A293	Streptococcus sp. HMSC061D10.	MtN3_slv	4.2e-12	3
A0A1F0A5Y6	Streptococcus sp. HMSC061D10.	MtN3_slv	9.8e-13	3
A0A1F0ARJ4	Neisseria sp. HMSC064E01.	MtN3_slv	1.7e-11	3
A0A1F0BBD9	Streptococcus sp. HMSC074B11.	MtN3_slv	1.4e-12	3
A0A1F0BMS6	Streptococcus sp. HMSC078H03.	MtN3_slv	5.5e-11	3
A0A1F0BQ51	Streptococcus sp. HMSC070B10.	MtN3_slv	5.2e-12	3
A0A1F0D450	Rothia sp. HMSC061C12.	MtN3_slv	3.4e-09	3
A0A1F0DS43	Fusobacterium sp. HMSC064B11.	MtN3_slv	2.4e-12	3
A0A1F0KY02	Rothia sp. HMSC066H02.	MtN3_slv	2.5e-09	3
A0A1F0NJN8	Streptococcus sp. HMSC066E07.	MtN3_slv	3.2e-14	3
A0A1F0PIU6	Rothia sp. HMSC076D04.	MtN3_slv	4.3e-09	3
A0A1F0QZC6	Rothia sp. HMSC066G07.	MtN3_slv	1e-09	3
A0A1F0R7W4	Streptococcus sp. HMSC056D07.	MtN3_slv	1.4e-12	3
A0A1F0R834	Streptococcus sp. HMSC056D07.	MtN3_slv	2.6e-14	3
A0A1F0TGM3	Streptococcus sp. HMSC062D07.	MtN3_slv	6.3e-11	3
A0A1F0UFM5	Haemophilus sp. HMSC073C03.	MtN3_slv	2e-10	3
A0A1F0XYQ9	Rothia sp. HMSC061E04.	MtN3_slv	6.3e-09	3
A0A1F1BH49	Neisseria sp. HMSC055H02.	MtN3_slv	3.8e-11	3
A0A1F1CIG1	Streptococcus sp. HMSC072G04.	MtN3_slv	2.2e-13	3
A0A1F1ECY3	Streptococcus sp. HMSC071H03.	MtN3_slv	7.4e-13	3
A0A1F1EFS3	Streptococcus sp. HMSC071H03.	MtN3_slv	1e-12	3
A0A1F1GLH5	Rothia sp. HMSC068F09.	MtN3_slv	9.1e-09	3
A0A1F2JMN3	Sphingobacterium sp. HMSC13C05.	MtN3_slv	6.1e-17	3
A0A1F2ZKK6	Alphaproteobacteria bacterium RIFCSPLOWO2_01_FULL_40_26.	MtN3_slv	4e-13	3
A0A1F3BB08	Alphaproteobacteria bacterium RIFOXYD12_FULL_60_8.	MtN3_slv	1.8e-14	3
A0A1F3IRA0	Bacteroidetes bacterium GWF2_33_16.	MtN3_slv	6.4e-12	3
A0A1F3K097	Bacteroidetes bacterium GWF2_40_13.	MtN3_slv	2.4e-13	3
A0A1F3KU00	Bacteroidetes bacterium GWF2_35_48.	MtN3_slv	1.8e-13	3
A0A1F3PX70	Bacteroidetes bacterium RIFCSPLOWO2_12_FULL_35_15.	MtN3_slv	2.4e-12	3
A0A1F4G9E8	Burkholderiales bacterium RIFCSPHIGHO2_01_FULL_63_240.	MtN3_slv	7.7e-10	3
A0A1F4GVC1	Burkholderiales bacterium GWF1_66_17.	MtN3_slv	7.3e-10	3
A0A1F4JSS3	Burkholderiales bacterium RIFCSPLOWO2_02_FULL_57_36.	MtN3_slv	1.9e-09	3
A0A1F4JXL2	Burkholderiales bacterium RIFCSPLOWO2_02_FULL_57_36.	MtN3_slv	9.2e-09	3
A0A1F4KKB4	Burkholderiales bacterium RIFCSPLOWO2_12_FULL_61_40.	MtN3_slv	1.7e-09	3
A0A1F4MSB9	Burkholderiales bacterium RIFCSPLOWO2_12_FULL_64_99.	MtN3_slv	6.1e-10	3
A0A1F4NSJ5	candidate division Kazan bacterium RBG_13_50_9.	MtN3_slv	1e-10	3
A0A1F4P5V9	Burkholderiales bacterium RIFOXYC12_FULL_60_6.	MtN3_slv	3.7e-10	3
A0A1F4PSL1	candidate division TM6 bacterium RIFCSPHIGHO2_12_FULL_38_8.	MtN3_slv	5.1e-12	3
A0A1F4Q524	candidate division WOR-1 bacterium RIFCSPHIGHO2_01_FULL_53_15.	MtN3_slv	8.4e-10	3
A0A1F4S5X1	candidate division WOR-1 bacterium RIFOXYB2_FULL_36_35.	MtN3_slv	8.3e-12	3
A0A1F4SWZ8	candidate division WOR-1 bacterium RIFOXYB2_FULL_37_13.	MtN3_slv	1.3e-11	3
A0A1F4T8M2	candidate division WOR-1 bacterium RIFOXYC12_FULL_54_18.	MtN3_slv	3.1e-10	3
A0A1F4XJM2	Candidatus Abawacabacteria bacterium RBG_16_42_10.	MtN3_slv	4.3e-10	3
A0A1F4Y3D1	Candidatus Adlerbacteria bacterium RIFOXYC1_FULL_48_26.	MtN3_slv	1.7e-10	3
A0A1F5CBT9	Candidatus Azambacteria bacterium RIFCSPLOWO2_02_FULL_44_14.	MtN3_slv	4.6e-13	3
A0A1F5E978	Candidatus Berkelbacteria bacterium RIFOXYA2_FULL_43_10.	MtN3_slv	2.6e-10	3
A0A1F5EHS6	Candidatus Berkelbacteria bacterium RIFCSPHIGHO2_12_FULL_36_9.	MtN3_slv	6.1e-13	3
A0A1F5H2G6	Candidatus Curtissbacteria bacterium RIFCSPLOWO2_01_FULL_42_50.	MtN3_slv	5e-13	3
A0A1F5HQM1	Candidatus Curtissbacteria bacterium RIFCSPLOWO2_02_41_11.	MtN3_slv	1.4e-16	3
A0A1F5KA60	Candidatus Daviesbacteria bacterium RIFCSPHIGHO2_12_FULL_37_11.	MtN3_slv	2.5e-11	3
A0A1F5NMZ8	Candidatus Doudnabacteria bacterium RIFCSPHIGHO2_01_FULL_46_14.	MtN3_slv	3.8e-13	3
A0A1F5VFU2	Candidatus Giovannonibacteria bacterium RIFCSPHIGHO2_01_FULL_45_23.	MtN3_slv	2.5e-14	3
A0A1F5VSE2	Candidatus Giovannonibacteria bacterium RIFCSPHIGHO2_01_FULL_48_47.	MtN3_slv	1.3e-11	3
A0A1F5WA96	Candidatus Giovannonibacteria bacterium RIFCSPHIGHO2_02_FULL_45_40.	MtN3_slv	9.1e-13	3
A0A1F5WYN7	Candidatus Giovannonibacteria bacterium RIFCSPLOWO2_01_FULL_45_34.	MtN3_slv	8.9e-14	3
A0A1F5WZ13	Candidatus Giovannonibacteria bacterium RIFCSPLOWO2_01_FULL_45_34.	MtN3_slv	2e-10	6
A0A1F5X291	Candidatus Giovannonibacteria bacterium RIFCSPLOWO2_01_FULL_44_16.	MtN3_slv	1.6e-12	3
A0A1F6AHZ6	Candidatus Gottesmanbacteria bacterium RIFCSPLOWO2_01_FULL_43_11b.	MtN3_slv	2e-11	3
A0A1F6BWC2	Candidatus Kaiserbacteria bacterium GWA2_50_9.	MtN3_slv	6.4e-11	3
A0A1F6C1T1	Candidatus Jorgensenbacteria bacterium RIFCSPLOWO2_12_FULL_42_11.	MtN3_slv	1.9e-13	3
A0A1F6C6N6	Candidatus Kaiserbacteria bacterium RIFCSPHIGHO2_01_FULL_48_10.	MtN3_slv	7.2e-13	3
A0A1F6D980	Candidatus Kaiserbacteria bacterium RIFCSPHIGHO2_01_FULL_55_17.	MtN3_slv	9e-16	3
A0A1F6DMR2	Candidatus Kaiserbacteria bacterium RIFCSPHIGHO2_02_FULL_54_22.	MtN3_slv	3.8e-12	3
A0A1F6ECD0	Candidatus Kaiserbacteria bacterium RIFCSPHIGHO2_12_FULL_53_13.	MtN3_slv	6.5e-13	3
A0A1F6G757	Candidatus Kaiserbacteria bacterium RIFOXYD1_FULL_47_14.	MtN3_slv	2e-09	3
A0A1F6GZM9	Candidatus Lambdaproteobacteria bacterium RIFOXYD2_FULL_56_26.	MtN3_slv	7.7e-11	3
A0A1F6HDB1	Candidatus Levybacteria bacterium RBG_16_35_6.	MtN3_slv	1.3e-11	3
A0A1F6HUJ0	Candidatus Levybacteria bacterium RIFCSPHIGHO2_01_FULL_37_33.	MtN3_slv	2.2e-10	3
A0A1F6ILE1	Candidatus Levybacteria bacterium RIFCSPHIGHO2_01_FULL_41_15.	MtN3_slv	2.6e-13	3
A0A1F6JSL2	Candidatus Levybacteria bacterium RIFCSPLOWO2_01_FULL_38_21.	MtN3_slv	9e-13	3
A0A1F6KFT2	Candidatus Levybacteria bacterium RIFCSPLOWO2_01_FULL_39_24.	MtN3_slv	1.3e-10	3
A0A1F6KRR2	Candidatus Levybacteria bacterium RIFCSPLOWO2_12_FULL_37_14.	MtN3_slv	3.8e-14	3
A0A1F6N7H4	Candidatus Magasanikbacteria bacterium RIFCSPHIGHO2_02_FULL_48_18.	MtN3_slv	4.7e-15	3
A0A1F6PM88	Candidatus Melainabacteria bacterium GWA2_34_9.	MtN3_slv	8.7e-15	3
A0A1F6PW50	Candidatus Melainabacteria bacterium GWF2_32_7.	MtN3_slv	6.2e-14	3
A0A1F6T396	Candidatus Muproteobacteria bacterium RBG_16_62_13.	MtN3_slv	4.3e-11	3
A0A1F6TNV4	Candidatus Muproteobacteria bacterium RIFCSPHIGHO2_01_FULL_65_16.	MtN3_slv	1e-11	3
A0A1F6TUH6	Candidatus Muproteobacteria bacterium RBG_16_65_34.	MtN3_slv	1.5e-11	3
A0A1F6U3Y3	Candidatus Muproteobacteria bacterium RIFCSPHIGHO2_02_FULL_65_16.	MtN3_slv	2.4e-11	3
A0A1F6U5B4	Candidatus Muproteobacteria bacterium RIFCSPLOWO2_01_FULL_60_18.	MtN3_slv	5.5e-11	3
A0A1F6UI67	Candidatus Muproteobacteria bacterium RBG_19FT_COMBO_61_10.	MtN3_slv	1.2e-09	3
A0A1F6VB37	Candidatus Muproteobacteria bacterium RBG_16_60_9.	MtN3_slv	1.5e-10	3
A0A1F7FCP5	Candidatus Raymondbacteria bacterium RIFOXYD12_FULL_49_13.	MtN3_slv	1.3e-15	3
A0A1F7GEU1	Candidatus Roizmanbacteria bacterium RIFCSPHIGHO2_01_FULL_39_24.	MtN3_slv	1.9e-14	3
A0A1F7GIK6	Candidatus Roizmanbacteria bacterium RIFCSPHIGHO2_01_FULL_39_24.	MtN3_slv	5.5e-14	3
A0A1F7GZR3	Candidatus Roizmanbacteria bacterium RIFCSPHIGHO2_02_FULL_38_11.	MtN3_slv	2.4e-14	3
A0A1F7I3Y8	Candidatus Roizmanbacteria bacterium RIFCSPHIGHO2_12_FULL_41_11.	MtN3_slv	1.5e-11	3
A0A1F7J6E3	Candidatus Roizmanbacteria bacterium RIFCSPLOWO2_01_FULL_41_22.	MtN3_slv	2.5e-11	3
A0A1F7JAW6	Candidatus Roizmanbacteria bacterium RIFCSPLOWO2_01_FULL_41_22.	MtN3_slv	1.1e-12	3
A0A1F7JH47	Candidatus Roizmanbacteria bacterium RIFCSPLOWO2_02_FULL_36_11.	MtN3_slv	3.7e-12	3
A0A1F7JN49	Candidatus Roizmanbacteria bacterium RIFCSPLOWO2_02_FULL_38_10.	MtN3_slv	5.2e-11	3
A0A1F7QLP5	Candidatus Saccharibacteria bacterium RIFCSPHIGHO2_02_FULL_47_12.	MtN3_slv	9e-10	3
A0A1F7VCY1	Candidatus Uhrbacteria bacterium RIFCSPLOWO2_02_FULL_48_18.	MtN3_slv	1.8e-09	3
A0A1F8DXP1	Candidatus Wolfebacteria bacterium RIFOXYB1_FULL_54_12.	MtN3_slv	1.7e-10	7
A0A1F8DZD5	Candidatus Wolfebacteria bacterium RIFOXYD1_FULL_48_65.	MtN3_slv	2e-10	6
A0A1F8F5W7	Candidatus Yanofskybacteria bacterium RIFCSPHIGHO2_02_FULL_41_11.	MtN3_slv	1.2e-10	3
A0A1F8FRD4	Candidatus Yanofskybacteria bacterium RIFCSPHIGHO2_02_FULL_46_19.	MtN3_slv	2.9e-10	3
A0A1F8FU06	Candidatus Yanofskybacteria bacterium RIFCSPHIGHO2_02_FULL_43_22.	MtN3_slv	5.6e-10	3
A0A1F8GED9	Candidatus Yanofskybacteria bacterium RIFCSPLOWO2_01_FULL_43_22.	MtN3_slv	5.6e-14	3
A0A1F8M7X8	Chloroflexi bacterium RBG_13_51_18.	MtN3_slv	6.6e-09	3
A0A1F8MXP7	Chloroflexi bacterium RBG_13_52_14.	MtN3_slv	4.6e-15	3
A0A1F8N8G4	Chloroflexi bacterium RBG_13_57_8.	MtN3_slv	3.2e-10	3
A0A1F8Q715	Chloroflexi bacterium RBG_16_56_11.	MtN3_slv	1.1e-16	3
A0A1F8S7I2	Chloroflexi bacterium RBG_16_72_14.	MtN3_slv	1.4e-13	3
A0A1F8XTW1	Deltaproteobacteria bacterium GWB2_55_19.	MtN3_slv	4.7e-12	3
A0A1F8ZMI5	Deltaproteobacteria bacterium GWF2_42_12.	MtN3_slv	3.5e-12	3
A0A1F9C4C5	Deltaproteobacteria bacterium RBG_16_49_23.	MtN3_slv	7.2e-11	3
A0A1F9DIX6	Deltaproteobacteria bacterium RBG_19FT_COMBO_56_10.	MtN3_slv	1.7e-11	3
A0A1F9IBW5	Deltaproteobacteria bacterium RIFCSPLOWO2_02_FULL_53_8.	MtN3_slv	5.3e-13	3
A0A1F9IPG2	Deltaproteobacteria bacterium RIFCSPLOWO2_12_FULL_43_16.	MtN3_slv	6.5e-13	3
A0A1F9J166	Deltaproteobacteria bacterium RIFCSPLOWO2_02_FULL_55_12.	MtN3_slv	2.9e-12	3
A0A1F9MYI2	Deltaproteobacteria bacterium RIFOXYB12_FULL_58_9.	MtN3_slv	5e-11	3
A0A1F9Q5Z6	Desulfovibrionales bacterium GWA2_65_9.	MtN3_slv	7.1e-12	3
A0A1F9U406	Elusimicrobia bacterium RIFCSPLOWO2_01_FULL_54_10.	MtN3_slv	3.5e-09	3
A0A1F9VLH5	Elusimicrobia bacterium RIFOXYA12_FULL_49_49.	MtN3_slv	1e-10	3
A0A1F9XC50	Elusimicrobia bacterium RIFOXYB2_FULL_50_12.	MtN3_slv	2.6e-12	3
A0A1F9YBI0	Elusimicrobia bacterium RIFOXYB2_FULL_49_7.	MtN3_slv	2.8e-17	3
A0A1F9YMR5	Euryarchaeota archaeon RBG_13_31_8.	MtN3_slv	1.5e-10	3
A0A1F9YRV5	Euryarchaeota archaeon RBG_16_62_10.	MtN3_slv	4.2e-12	3
A0A1F9YXG4	Euryarchaeota archaeon RBG_13_57_23.	MtN3_slv	2e-12	3
A0A1F9ZM77	Firmicutes bacterium GWF2_51_9.	MtN3_slv	6.7e-15	3
A0A1F9ZXX4	Euryarchaeota archaeon RBG_19FT_COMBO_56_21.	MtN3_slv	1.9e-12	3
A0A1G0AYW7	Flavobacteria bacterium RIFCSPLOWO2_12_FULL_35_11.	MtN3_slv	4.1e-13	3
A0A1G0FH05	Gammaproteobacteria bacterium RIFCSPHIGHO2_12_38_15.	MtN3_slv	1.8e-13	3
A0A1G0MN38	Geobacteraceae bacterium GWC2_58_44.	MtN3_slv	8e-14	3
A0A1G0WLF2	Ignavibacteria bacterium RIFOXYC2_FULL_35_21.	MtN3_slv	3.3e-12	3
A0A1G1DJG1	Nitrospinae bacterium RIFCSPLOWO2_02_39_17.	MtN3_slv	2e-14	3
A0A1G1HLG8	Nitrospirae bacterium RIFCSPLOW2_12_42_9.	MtN3_slv	1.1e-11	3
A0A1G1KLN0	Omnitrophica bacterium RIFCSPLOWO2_01_FULL_45_24.	MtN3_slv	3.9e-12	3
A0A1G1MED3	Omnitrophica WOR_2 bacterium RBG_13_41_10.	MtN3_slv	8.1e-15	3
A0A1G1MNF1	Omnitrophica WOR_2 bacterium RBG_13_44_8b.	MtN3_slv	1.2e-14	3
A0A1G1MUU0	Omnitrophica WOR_2 bacterium GWF2_43_52.	MtN3_slv	7.5e-14	3
A0A1G1N3D3	Omnitrophica WOR_2 bacterium RIFCSPHIGHO2_02_FULL_45_21.	MtN3_slv	1.8e-13	3
A0A1G1PXM1	Omnitrophica WOR_2 bacterium RIFCSPLOWO2_12_FULL_51_8.	MtN3_slv	5e-15	3
A0A1G1PXV6	Omnitrophica WOR_2 bacterium RIFOXYA2_FULL_38_17.	MtN3_slv	6.8e-09	3
A0A1G1R479	Omnitrophica WOR_2 bacterium RIFOXYC2_FULL_45_15.	MtN3_slv	1.1e-14	3
A0A1G1XZN2	Candidatus Buchananbacteria bacterium RIFCSPHIGHO2_01_FULL_39_14.	MtN3_slv	1.8e-14	3
A0A1G1Z5M6	Candidatus Colwellbacteria bacterium RIFCSPLOWO2_01_FULL_48_10.	MtN3_slv	7.9e-14	3
A0A1G1ZDN2	Candidatus Colwellbacteria bacterium RIFCSPLOWO2_12_FULL_46_17.	MtN3_slv	1.4e-12	3
A0A1G1ZNR4	Candidatus Harrisonbacteria bacterium RIFCSPLOWO2_01_FULL_44_18.	MtN3_slv	6.5e-16	3
A0A1G1ZTC3	Candidatus Harrisonbacteria bacterium RIFCSPLOWO2_02_FULL_45_10c.	MtN3_slv	4.3e-12	3
A0A1G1ZU85	Candidatus Harrisonbacteria bacterium RIFCSPLOWO2_02_FULL_41_13b.	MtN3_slv	5.9e-13	3
A0A1G2BJS1	Candidatus Komeilibacteria bacterium RIFCSPHIGHO2_01_FULL_52_14.	MtN3_slv	4.3e-11	3
A0A1G2BPQ1	Candidatus Komeilibacteria bacterium RIFCSPLOWO2_01_FULL_53_11.	MtN3_slv	1e-08	7
A0A1G2BSG7	Candidatus Komeilibacteria bacterium RIFCSPLOWO2_01_FULL_52_15.	MtN3_slv	4.8e-11	3
A0A1G2DLZ4	Candidatus Lloydbacteria bacterium RIFCSPLOWO2_02_FULL_51_11.	MtN3_slv	8.7e-11	3
A0A1G2E0C4	Candidatus Lloydbacteria bacterium RIFOXYC12_FULL_46_25.	MtN3_slv	9.1e-09	6
A0A1G2EB87	Candidatus Nealsonbacteria bacterium RIFCSPLOWO2_01_FULL_41_9.	MtN3_slv	3e-14	3
A0A1G2HEZ6	Candidatus Spechtbacteria bacterium RIFCSPLOWO2_01_FULL_46_10.	MtN3_slv	1.1e-08	6
A0A1G2HHP1	Candidatus Spechtbacteria bacterium RIFCSPLOWO2_12_FULL_38_22.	MtN3_slv	1.7e-17	3
A0A1G2HM54	Candidatus Staskawiczbacteria bacterium RIFCSPHIGHO2_01_FULL_39_25.	MtN3_slv	1.8e-16	3
A0A1G2K5Z8	Candidatus Sungbacteria bacterium RIFCSPHIGHO2_01_FULL_47_32.	MtN3_slv	3.7e-11	3
A0A1G2KMN0	Candidatus Sungbacteria bacterium RIFCSPHIGHO2_02_FULL_47_11.	MtN3_slv	7.8e-09	3
A0A1G2LQD9	Candidatus Tagabacteria bacterium RIFCSPLOWO2_01_FULL_39_11.	MtN3_slv	1.7e-12	3
A0A1G2LWL4	Candidatus Tagabacteria bacterium RIFCSPLOWO2_01_FULL_42_9.	MtN3_slv	8.6e-15	3
A0A1G2PJT2	Candidatus Terrybacteria bacterium RIFCSPHIGHO2_01_FULL_48_17.	MtN3_slv	1.7e-11	3
A0A1G2S8A5	Candidatus Yonathbacteria bacterium RIFCSPHIGHO2_02_FULL_44_14.	MtN3_slv	7.5e-15	3
A0A1G2VWE5	Parcubacteria group bacterium RIFOXYD2_FULL_52_8.	MtN3_slv	1.4e-08	3
A0A1G3B8G9	Planctomycetes bacterium RIFCSPHIGHO2_02_FULL_52_58.	MtN3_slv	5.7e-12	3
A0A1G3CPF9	Polynucleobacter sp. GWA2_45_21.	MtN3_slv	9.5e-09	3
A0A1G3IDL8	Rhodoferax sp. RIFCSPLOWO2_12_FULL_60_11.	MtN3_slv	7.3e-09	3
A0A1G3L3S3	Spirochaetes bacterium GWB1_27_13.	MtN3_slv	1.5e-12	3
A0A1G3L6D1	Spirochaetes bacterium GWB1_36_13.	MtN3_slv	1.5e-11	3
A0A1G3P0R4	Spirochaetes bacterium GWF1_31_7.	MtN3_slv	6.7e-12	3
A0A1G3ZMN5	Verrucomicrobia bacterium RIFCSPHIGHO2_12_FULL_41_10.	MtN3_slv	5.7e-12	3
A0A1G4PQJ3	Ancylobacter rudongensis.	MtN3_slv	1.1e-11	3
A0A1G5C7M4	Nitrosospira sp. Nsp13.	MtN3_slv	2.5e-12	3
A0A1G5CSM3	Legionella israelensis DSM 19235.	MtN3_slv	1.2e-14	3
A0A1G5UZE9	Lactobacillus kefiranofaciens.	MtN3_slv	1.2e-09	3
A0A1G6GJQ8	Leuconostocaceae bacterium R-53105.	MtN3_slv	6.1e-12	3
A0A1G6GKI7	Leuconostocaceae bacterium R-53105.	MtN3_slv	7.6e-12	3
A0A1G6GV15	Leuconostocaceae bacterium R-53105.	MtN3_slv	3.2e-09	3
A0A1G6UUF8	Dyadobacter soli.	MtN3_slv	2.8e-15	3
A0A1G6Z9B7	Belnapia rosea.	MtN3_slv	8.4e-13	3
A0A1G7AR49	Niabella drilacis.	MtN3_slv	8.7e-16	3
A0A1G7BW15	Niabella drilacis.	MtN3_slv	2.6e-14	3
A0A1G7CLZ1	Kordiimonas lacus.	MtN3_slv	1.1e-12	3
A0A1G7ITV5	Cellulophaga baltica.	MtN3_slv	2.9e-16	3
A0A1G8B871	Winogradskyella thalassocola.	MtN3_slv	1.7e-15	3
A0A1G8RFN9	Flavobacterium noncentrifugens.	MtN3_slv	8.2e-15	3
A0A1G9LQY9	Tessaracoccus oleiagri.	MtN3_slv	7.1e-09	5
A0A1G9Z045	Lactobacillus mucosae.	MtN3_slv	9e-10	3
A0A1H0EMQ4	Lactobacillus mucosae.	MtN3_slv	4.3e-10	3
A0A1H0UAJ5	Streptococcus sp. NLAE-zl-C503.	MtN3_slv	4.8e-13	3
A0A1H0YIK3	Chryseobacterium soldanellicola.	MtN3_slv	6.6e-14	3
A0A1H1F2J2	Nitrosospira multiformis.	MtN3_slv	1.6e-12	3
A0A1H1M5P4	Gramella sp. MAR_2010_102.	MtN3_slv	2.7e-13	3
A0A1H1QIN3	Gramella sp. MAR_2010_147.	MtN3_slv	1.6e-13	3
A0A1H1RGL7	Polaribacter sp. KT25b.	MtN3_slv	1.8e-12	3
A0A1H1S4J0	Mucilaginibacter mallensis.	MtN3_slv	4.6e-13	3
A0A1H2E9U9	Polaribacter sp. Hel1_33_78.	MtN3_slv	1.2e-12	3
A0A1H2TRH5	Nitrosomonas communis.	MtN3_slv	3.9e-12	4
A0A1H2WP37	Nitrosomonas communis.	MtN3_slv	2.1e-12	3
A0A1H2ZA46	Nitrosomonas communis.	MtN3_slv	1.4e-10	3
A0A1H2ZH96	Nitrosomonas communis.	MtN3_slv	7.1e-10	3
A0A1H3GM44	Nitrosomonas sp. Nm58.	MtN3_slv	3.8e-12	4
A0A1H3K4I6	Flavobacterium aquidurense.	MtN3_slv	1.6e-14	3
A0A1H3MZU2	Nitrosomonas sp. Nm33.	MtN3_slv	1.8e-13	3
A0A1H4AR03	Lonsdalea quercina.	MtN3_slv	2.3e-12	4
A0A1H4JTI1	Maribacter dokdonensis.	MtN3_slv	4.9e-18	3
A0A1H5X5V9	Marinobacterium lutimaris.	MtN3_slv	2.3e-11	3
A0A1H6I0R1	Chryseobacterium culicis.	MtN3_slv	9.9e-17	3
A0A1H7IML0	Pseudomonas hussainii.	MtN3_slv	2.6e-10	3
A0A1H7P7S4	Sphingomonas sp. JS21-1.	MtN3_slv	3.8e-11	3
A0A1H8K8M4	Nitrosomonas oligotropha.	MtN3_slv	4.5e-14	3
A0A1H9J6V0	Solimonas aquatica.	MtN3_slv	9.2e-10	3
A0A1I1V6H9	Flavobacterium phragmitis.	MtN3_slv	3.4e-16	3
A0A1I2JM59	Actinoplanes philippinensis.	MtN3_slv	3.9e-09	7
A0A1I2WS92	Actinopolymorpha cephalotaxi.	MtN3_slv	2.9e-09	3
A0A1I3D6L8	Chryseobacterium frigidisoli.	MtN3_slv	3.4e-16	3
A0A1I3G1C8	Nitrosomonas sp. Nm34.	MtN3_slv	1.7e-12	4
A0A1I3HK10	Nitrosomonas sp. Nm34.	MtN3_slv	8.4e-13	3
A0A1I3ZDU0	Mesorhizobium albiziae.	MtN3_slv	4.6e-11	3
A0A1I4IWU7	Lactococcus garvieae.	MtN3_slv	1.5e-11	3
A0A1I4NLU6	Nitrosomonas communis.	MtN3_slv	1.9e-09	3
A0A1I4VIK8	Nitrosomonas communis.	MtN3_slv	3.3e-11	3
A0A1I4VZQ3	Nitrosomonas communis.	MtN3_slv	7.2e-10	3
A0A1I4YT60	Flavobacterium ummariense.	MtN3_slv	2.2e-15	3
A0A1I5GM86	Sphingomonas sp. OK281.	MtN3_slv	5e-11	3
A0A1I6HA32	Maribacter stanieri.	MtN3_slv	4.1e-17	3
A0A1I7GKZ6	Pontibacter akesuensis.	MtN3_slv	6.2e-12	3
A0A1J0A5D9	Vagococcus teuberi.	MtN3_slv	2.1e-10	3
A0A1J4UD43	Candidatus Magasanikbacteria bacterium CG1_02_41_34.	MtN3_slv	5.2e-14	3
A0A1J4W417	Candidatus Pacearchaeota archaeon CG1_02_31_27.	MtN3_slv	7.4e-13	3
A0A1J4W5J0	Candidatus Pacearchaeota archaeon CG1_02_32_21.	MtN3_slv	6.8e-10	3
A0A1J4Z415	Gallionellaceae bacterium CG1_02_56_997.	MtN3_slv	5.5e-11	3
A0A1J5B1F0	Bacteroidetes bacterium CG2_30_32_10.	MtN3_slv	1.1e-14	3
A0A1J5C0C3	Comamonadaceae bacterium CG2_30_57_122.	MtN3_slv	5e-10	3
A0A1J5CDR4	Comamonadaceae bacterium CG2_30_59_20.	MtN3_slv	5.1e-10	3
A0A1J5CM83	Comamonadaceae bacterium CG2_30_60_41.	MtN3_slv	9.4e-11	3
A0A1J5CRH6	Dehalococcoidia bacterium CG2_30_46_19.	MtN3_slv	2.9e-10	3
A0A1J5D2J5	Dehalococcoidia bacterium CG2_30_46_9.	MtN3_slv	3.2e-10	3
A0A1J5EU19	Desulfobacterales bacterium CG2_30_60_27.	MtN3_slv	2e-11	3
A0A1J5FT79	Ignavibacteria bacterium CG2_30_36_16.	MtN3_slv	4e-11	3
A0A1J5GJ68	Oscillatoriales cyanobacterium CG2_30_44_21.	MtN3_slv	5.7e-13	3
A0A1J5I1C1	Syntrophaceae bacterium CG2_30_58_14.	MtN3_slv	5e-09	3
A0A1J5I566	Syntrophaceae bacterium CG2_30_49_12.	MtN3_slv	3.2e-11	3
A0A1J5LN31	Roseobacter sp. MedPE-SWchi.	MtN3_slv	8.2e-12	3
A0A1J5MC93	Bacteroidetes bacterium MedPE-SWsnd-G1.	MtN3_slv	2.4e-13	3
A0A1J5U8Z3	Marine Group III euryarchaeote CG-Epi1.	MtN3_slv	1.9e-10	3
A0A1J5UDC6	Marine Group III euryarchaeote CG-Epi2.	MtN3_slv	1.7e-10	3
A0A1J7CN64	Flavobacterium johnsoniae	MtN3_slv	1.5e-15	3
A0A1K2HQ41	Chitinimonas taiwanensis DSM 18899.	MtN3_slv	7.2e-12	3
A0A1K2I742	Lactobacillus rennini.	MtN3_slv	9.8e-12	3
A0A1K2IB38	Flaviramulus basaltis.	MtN3_slv	4.6e-15	3
A0A1K2IL89	Chryseobacterium limigenitum.	MtN3_slv	1.4e-10	3
A0A1K2INM6	Chryseobacterium limigenitum.	MtN3_slv	4.4e-16	3
A0A1L3F833	Bradyrhizobium japonicum.	MtN3_slv	6.6e-14	3
A0A1L3J601	Gramella sp. LPB0144.	MtN3_slv	1.2e-14	3
A0A1L4AU03	Leuconostoc mesenteroides subsp. suionicum.	MtN3_slv	3.8e-11	3
A0A1L6R1Q0	Salegentibacter sp. T436.	MtN3_slv	2.4e-14	3
A0A1L7LI50	Streptococcus troglodytae.	MtN3_slv	3e-11	3
A0A1L8SYV5	Enterococcus devriesei.	MtN3_slv	1.1e-10	3
A0A1L8TRZ0	Enterococcus hermanniensis.	MtN3_slv	5.3e-13	3
A0A1L8WPJ7	Enterococcus raffinosus.	MtN3_slv	3.1e-11	3
A0A1L9GPU0	Polynucleobacter sp. MWH-Adler-W8.	MtN3_slv	1e-08	3
A0A1L9QYL2	Campylobacter concisus.	MtN3_slv	7.7e-13	3
A0A1M2YZ97	Rhizobiales bacterium 65-79.	MtN3_slv	9.5e-10	3
A0A1M2ZS06	Afipia sp. 62-7.	MtN3_slv	2.7e-09	3
A0A1M3BFP8	Solirubrobacterales bacterium 70-9.	MtN3_slv	1.1e-09	3
A0A1M3BST9	Candidatus Saccharibacteria bacterium 49-20.	MtN3_slv	4.5e-09	3
A0A1M3H580	Sphingobacteriales bacterium 50-39.	MtN3_slv	1.3e-10	3
A0A1M3M0P8	Magnetospirillum sp. 64-120.	MtN3_slv	5.6e-10	3
A0A1M4MHG0	Methanoculleus chikugoensis.	MtN3_slv	1.9e-11	3
A0A1M4NEH7	Clostridium sp. N3C.	MtN3_slv	6.5e-15	3
A0A1M4UYP9	Cnuella takakiae.	MtN3_slv	5.8e-16	3
A0A1M4VFD3	Arenibacter palladensis.	MtN3_slv	8.9e-14	3
A0A1M4XBP7	Flavisolibacter ginsengisoli DSM 18119.	MtN3_slv	1.7e-12	3
A0A1M4ZC91	Chryseobacterium sp. YR203.	MtN3_slv	6.1e-16	3
A0A1M5BDC0	Chryseobacterium takakiae.	MtN3_slv	8.2e-16	3
A0A1M5IJC5	Flavobacterium defluvii.	MtN3_slv	6.1e-16	3
A0A1M5KDC2	Spongiibacterium flavum.	MtN3_slv	4.3e-14	3
A0A1M5LYH0	Chryseobacterium sp. OV279.	MtN3_slv	4.2e-15	3
A0A1M5MNH7	Flavobacterium johnsoniae	MtN3_slv	3.8e-16	3
A0A1M5SYA6	Massilia sp. CF038.	MtN3_slv	3.4e-11	3
A0A1M5WN81	Chryseolinea serpens.	MtN3_slv	7.2e-11	3
A0A1M5WPH6	Chryseobacterium oranimense.	MtN3_slv	2.8e-15	3
A0A1M5YA34	Leeuwenhoekiella palythoae.	MtN3_slv	2.5e-17	3
A0A1M6AUH5	Arenitalea lutea.	MtN3_slv	2e-14	3
A0A1M6B0A9	Cruoricaptor ignavus.	MtN3_slv	3e-15	3
A0A1M6ICG8	Aquimarina spongiae.	MtN3_slv	4.2e-13	3
A0A1M6JGV7	Maribacter aquivivus.	MtN3_slv	3.7e-13	3
A0A1M6JND3	Arenibacter nanhaiticus.	MtN3_slv	1.7e-13	3
A0A1M6NV10	Aequorivita viscosa.	MtN3_slv	2.2e-16	3
A0A1M6PQ90	Rhodothermus profundi.	MtN3_slv	3.2e-14	3
A0A1M6SM38	Chryseobacterium molle.	MtN3_slv	1.6e-12	3
A0A1M6X8R4	Bradyrhizobium lablabi.	MtN3_slv	3.3e-13	3
A0A1M6ZDQ7	Flavobacterium chilense.	MtN3_slv	4.1e-15	3
A0A1M7BED9	Flavobacterium pectinovorum.	MtN3_slv	1.8e-17	3
A0A1M7DLJ4	Flavobacterium saccharophilum.	MtN3_slv	5.4e-15	3
A0A1M7DSS9	Flavobacterium flevense.	MtN3_slv	4.4e-18	3
A0A1M7DYG9	Chryseobacterium carnipullorum.	MtN3_slv	8.3e-16	3
A0A1M7FEZ9	Chryseobacterium contaminans.	MtN3_slv	1.1e-15	3
A0A1M7HT41	Chryseobacterium carnipullorum.	MtN3_slv	2.2e-11	3
A0A1M7IJ49	Morganella morganii	MtN3_slv	3.4e-13	3
A0A1M7J7J0	Mucilaginibacter sp. OK098.	MtN3_slv	1.4e-10	3
A0A1M7MZE3	Salegentibacter salegens.	MtN3_slv	3e-14	3
A0A1M7RMM4	Cryptosporangium aurantiacum.	MtN3_slv	1.4e-11	6
A0A1M7RY65	Porphyrobacter sanguineus.	MtN3_slv	1.1e-08	7
A0A1M7UCL2	Geodermatophilus obscurus.	MtN3_slv	2.2e-08	7
A0A1N1PJ36	Mycobacterium abscessus subsp. abscessus.	MtN3_slv	1.3e-12	3
A0A1N5RBZ6	Mycobacterium abscessus subsp. abscessus.	MtN3_slv	2.5e-10	3
A0A1N6EWV1	Chryseobacterium scophthalmum.	MtN3_slv	2.2e-14	3
A0A1N6EYA2	Chryseobacterium zeae.	MtN3_slv	1.3e-13	3
A0A1N6G070	Chryseobacterium zeae.	MtN3_slv	9.7e-11	3
A0A1N6NSF7	Maribacter ulvicola.	MtN3_slv	1.1e-14	3
A0A1N6P0Y6	Luteimonas tolerans.	MtN3_slv	4.5e-11	3
A0A1N6QAK2	Azoarcus tolulyticus.	MtN3_slv	4.7e-09	3
A0A1N6UV86	Chryseobacterium sp. RU37D.	MtN3_slv	7e-15	3
A0A1N6WKG3	Maribacter ulvicola.	MtN3_slv	1.8e-18	3
A0A1N6Y4H3	Chryseobacterium sp. RU33C.	MtN3_slv	1.2e-16	3
A0A1N7AF10	Domibacillus enclensis.	MtN3_slv	1.1e-11	3
A0A1N7IQI3	Chryseobacterium shigense.	MtN3_slv	1e-11	3
A0A1N7IV47	Zobellia uliginosa.	MtN3_slv	7.8e-12	3
A0A1N7J287	Chryseobacterium joostei.	MtN3_slv	2.1e-17	3
A0A1N7JH26	Chryseobacterium shigense.	MtN3_slv	5.9e-15	3
A0A1N7ML35	Chryseobacterium piscicola.	MtN3_slv	9.9e-13	3
A0A1N7N9Q1	Chryseobacterium chaponense.	MtN3_slv	2.8e-14	3
A0A1N7NRG9	Chryseobacterium gambrini.	MtN3_slv	1.1e-14	3
A0A1N7PNZ7	Chryseobacterium ureilyticum.	MtN3_slv	2.8e-16	3
A0A1P8E996	Sphingobacterium sp. B29.	MtN3_slv	5.2e-17	3
A0A1P8ELN7	Acinetobacter soli.	MtN3_slv	2.3e-12	3
A0A1P8JNN8	Prevotella intermedia.	MtN3_slv	6.3e-09	3
A0A1P8N905	Legionella pneumophila.	MtN3_slv	2.1e-15	3
A0A1P8Q0P6	Lactobacillus sp. WiKim39.	MtN3_slv	6.5e-13	3
A0A1P8UDQ1	Acidihalobacter ferrooxidans.	MtN3_slv	9e-12	3
A0A1Q2CL20	Tessaracoccus sp. NSG39.	MtN3_slv	1.2e-08	6
A0A1Q2D6K2	Vagococcus penaei.	MtN3_slv	8.6e-12	3
A0A1Q2SUT0	Rickettsia japonica.	MtN3_slv	1.1e-10	3
A0A1Q3IZH0	Acidovorax sp. 65-7.	MtN3_slv	1.9e-09	3
A0A1Q3JB44	Caulobacterales bacterium 68-7.	MtN3_slv	4.1e-10	3
A0A1Q3JNC7	Alphaproteobacteria bacterium 64-11.	MtN3_slv	2.3e-10	3
A0A1Q3K4P9	Sphingobacteriales bacterium 41-5.	MtN3_slv	6.2e-15	3
A0A1Q3LXN3	Mesorhizobium sp. 61-13.	MtN3_slv	8.4e-11	3
A0A1Q3MTG1	Alphaproteobacteria bacterium 40-19.	MtN3_slv	1.1e-09	3
A0A1Q3N011	Bacteroidetes bacterium 47-18.	MtN3_slv	5.8e-11	3
A0A1Q3PBK2	Dyadobacter sp. 50-39.	MtN3_slv	2.4e-17	3
A0A1Q3PBV7	Alphaproteobacteria bacterium 33-17.	MtN3_slv	1.6e-15	3
A0A1Q3PSG2	Bacteroidetes bacterium 37-13.	MtN3_slv	7.1e-12	3
A0A1Q3RSF0	Burkholderiales bacterium 64-34.	MtN3_slv	1.6e-08	3
A0A1Q3T6M8	Sphingobacteriales bacterium 44-61.	MtN3_slv	3.6e-14	3
A0A1Q3U6Q6	Sphingobacteriales bacterium 39-19.	MtN3_slv	1.1e-12	3
A0A1Q3ZEB5	Chryseobacterium sp. 36-9.	MtN3_slv	5.2e-14	3
A0A1Q3ZN68	Flavobacterium sp. 38-13.	MtN3_slv	7.5e-16	3
A0A1Q4FVR9	Sphingobacterium sp. 40-24.	MtN3_slv	1.9e-16	3
A0A1Q4GJR0	Sphingobacterium sp. 40-24.	MtN3_slv	1.5e-13	3
A0A1Q4RA35	Calothrix sp. HK-06.	MtN3_slv	6.4e-13	3
A0A1Q4UVF2	Thalassospira sp. TSL5-1.	MtN3_slv	1.2e-11	3
A0A1Q5S811	Bradyrhizobium sp. AS23.2.	MtN3_slv	6.5e-14	3
A0A1Q5SJ10	Bradyrhizobium sp. NAS80.1.	MtN3_slv	5.2e-14	3
A0A1Q6Y1C5	Acidobacteria bacterium 13_2_20CM_58_27.	MtN3_slv	2.2e-13	4
A0A1Q7KAV7	Thaumarchaeota archaeon 13_1_40CM_3_50_5.	MtN3_slv	1.1e-08	3
A0A1Q8FAQ8	Lactobacillus backii.	MtN3_slv	5e-09	3
A0A1Q9H7T7	Vibrio ponticus.	MtN3_slv	1.2e-12	3
A0A1Q9HDX5	Vibrio panuliri.	MtN3_slv	4.9e-12	3
A0A1Q9YGS4	Erysipelotrichaceae bacterium NYU-BL-F16.	MtN3_slv	1.7e-10	3
A0A1Q9YHT8	Faecalibaculum rodentium.	MtN3_slv	4.5e-11	3
A0A1R0E6J4	Haemophilus parainfluenzae.	MtN3_slv	5.1e-11	3
A0A1R0W7P4	Paenibacillus sp. FSL H7-0326.	MtN3_slv	2.2e-14	3
A0A1R1LPL1	Motiliproteus sp. MSK22-1.	MtN3_slv	8.5e-11	3
A0A1R4H9W6	Crenothrix polyspora.	MtN3_slv	1e-10	3
A0A1R4HIT4	Crenothrix polyspora.	MtN3_slv	1.9e-11	3
A0A1S0ZDM8	Salmonella enterica subsp. enterica serovar Saintpaul.	MtN3_slv	3.8e-13	3
A0A1S1CFX9	Rothia sp. HMSC061D12.	MtN3_slv	5.6e-09	3
A0A1S1CIR7	Neisseria sp. HMSC061H08.	MtN3_slv	2.2e-11	3
A0A1S1CJW8	Rothia sp. HMSC062F03.	MtN3_slv	2.2e-09	3
A0A1S1D2B6	Rothia sp. HMSC064F07.	MtN3_slv	8.3e-09	3
A0A1S1D9K3	Rothia sp. HMSC065C03.	MtN3_slv	6.4e-09	3
A0A1S1DH09	Streptococcus sp. HMSC066F01.	MtN3_slv	4.4e-13	3
A0A1S1DR02	Streptococcus sp. HMSC065H07.	MtN3_slv	1.1e-10	3
A0A1S1GZE4	Streptococcus sp. HMSC34B10.	MtN3_slv	1.8e-12	3
A0A1S1Y172	Methylomonas sp. LWB.	MtN3_slv	1.4e-10	3
A0A1S2AA42	Enterobacter cloacae complex 'Hoffmann cluster IV'.	MtN3_slv	2.1e-12	3
A0A1S2N208	Kocuria kristinae.	MtN3_slv	2.1e-09	3
A0A1S2RVL3	Citrobacter freundii.	MtN3_slv	1.8e-13	3
A0A1S2T3V2	Polynucleobacter sp. QLW-P1DATA-2.	MtN3_slv	1.8e-09	3
A0A1S6H0J9	uncultured archaeon.	MtN3_slv	4.8e-14	3
A0A1S6H4A3	uncultured bacterium.	MtN3_slv	7.2e-12	3
A0A1S7NI09	Agrobacterium genomosp. 1 str. S56.	MtN3_slv	1e-09	3
A0A1S7RGT3	Agrobacterium fabrum str. J-07.	MtN3_slv	1.1e-11	3
A0A1S8CFP7	Serratia oryzae.	MtN3_slv	2.2e-11	3
A0A1S8ZVK0	Flavobacterium sp. KBS0721.	MtN3_slv	1.2e-15	3
A0A1T0CAP1	Streptococcus mitis.	MtN3_slv	4.3e-13	3
A0A1T1B9K5	Flavobacterium sp. LM4.	MtN3_slv	1.4e-16	3
A0A1T1E403	Leptospira kirschneri serovar Pomona.	MtN3_slv	1e-13	3
A0A1T4NFJ4	Prevotella oulorum.	MtN3_slv	2.4e-11	3
A0A1T4RBY0	Geobacter thiogenes.	MtN3_slv	3.2e-10	3
A0A1T4VZI3	Enterovibrio nigricans DSM 22720.	MtN3_slv	1.9e-10	3
A0A1T5A8I6	Maribacter arcticus.	MtN3_slv	2e-12	3
A0A1T5ARV4	Pedobacter luteus.	MtN3_slv	3.7e-12	3
A0A1T5BNC4	Salegentibacter salinarum.	MtN3_slv	2.4e-14	3
A0A1T5D6I2	Luteibacter sp. 22Crub2.1.	MtN3_slv	7.7e-09	3
A0A1T5DD70	Parapedobacter luteus.	MtN3_slv	5.5e-14	3
A0A1T5EQ85	Dyadobacter psychrophilus.	MtN3_slv	1.7e-16	3
A0A1T5GWD5	Chryseobacterium balustinum.	MtN3_slv	7.4e-11	3
A0A1T5IXI4	[Eubacterium] yurii.	MtN3_slv	3.6e-10	3
A0A1T5LL14	Ohtaekwangia koreensis.	MtN3_slv	4.2e-14	3
A0A1T5LT67	Ohtaekwangia koreensis.	MtN3_slv	2.6e-11	3
A0A1T8Z0I8	Mycobacterium abscessus subsp. massiliense.	MtN3_slv	2.8e-12	3
A0A1U6I5I7	Enterobacter sp. NFR05.	MtN3_slv	4.3e-09	3
A0A1U7DW69	Seonamhaeicola sp. S2-3.	MtN3_slv	6.2e-14	3
A0A1U7GWY0	Fischerella major NIES-592.	MtN3_slv	1e-12	3
A0A1U7HI88	Hydrococcus rivularis NIES-593.	MtN3_slv	1.4e-12	3
A0A1U7HK44	Chroogloeocystis siderophila 5.2 s.c.1.	MtN3_slv	3.2e-09	3
A0A1U7HWJ2	Nostoc calcicola FACHB-389.	MtN3_slv	6.5e-12	3
A0A1U7I1Z4	Phormidium ambiguum IAM M-71.	MtN3_slv	8e-11	3
A0A1U7NP33	Dubosiella newyorkensis.	MtN3_slv	1.8e-11	3
A0A1U7PUM4	Chryseobacterium bovis DSM 19482.	MtN3_slv	4.9e-14	3
A0A1U9KPD2	Neoasaia chiangmaiensis.	MtN3_slv	2.8e-11	3
A0A1U9L9L1	Polaribacter sp. BM10.	MtN3_slv	9.9e-13	3
A0A1V0GC99	Streptococcus sp. FDAARGOS_192.	MtN3_slv	4e-11	3
A0A1V0GLN6	Streptococcus equinus	MtN3_slv	3.8e-13	3
A0A1V0H0Z9	Streptococcus gordonii.	MtN3_slv	9.8e-14	3
A0A1V0H2E9	Streptococcus gordonii.	MtN3_slv	7.3e-12	3
A0A1V0HAR9	Neisseria sicca.	MtN3_slv	1.7e-11	3
A0A1V0XCQ1	Veillonella atypica.	MtN3_slv	3.5e-09	3
A0A1V2CGZ3	[Flexibacter] sp. ATCC 35103.	MtN3_slv	7.9e-15	3
A0A1V2ZTU7	Leptospira interrogans serovar Australis.	MtN3_slv	4.2e-13	3
A0A1V3IN08	Rodentibacter rarus.	MtN3_slv	2.2e-11	3
A0A1V3IV07	Rodentibacter ratti.	MtN3_slv	6.9e-11	3
A0A1V3N072	Sphingobacterium sp. CZ-UAM.	MtN3_slv	2.2e-17	3
A0A1V3Y3Y2	Lactobacillus gasseri.	MtN3_slv	3.1e-09	3
A0A1V3Y482	Lactobacillus gasseri.	MtN3_slv	1.6e-10	3
A0A1V4BQJ7	Microcystis aeruginosa KW.	MtN3_slv	5.2e-12	3
A0A1V4DK27	Vagococcus martis.	MtN3_slv	8.2e-10	3
A0A1V4HVK7	Nitrobacter vulgaris.	MtN3_slv	5.3e-11	3
A0A1V4HXL6	Nitrobacter vulgaris.	MtN3_slv	6.7e-11	3
A0A1V4MH41	delta proteobacterium MLS_D.	MtN3_slv	2.7e-11	3
A0A1V4NUT7	Citrobacter sp. A316.	MtN3_slv	2.4e-13	3
A0A1V4RCH8	Candidatus Omnitrophica bacterium 4484_171.	MtN3_slv	6.1e-14	3
A0A1V4THI2	Methanomassiliicoccales archaeon PtaB.Bin134.	MtN3_slv	5.3e-11	3
A0A1V4TNI5	Methanomassiliicoccales archaeon PtaB.Bin215.	MtN3_slv	3.3e-12	3
A0A1V4UED2	Methanoregulaceae archaeon PtaB.Bin108.	MtN3_slv	2.1e-13	3
A0A1V4V8G8	Methanosaeta sp. PtaB.Bin087.	MtN3_slv	1.5e-13	3
A0A1V4WUA8	Syntrophorhabdus sp. PtaB.Bin184.	MtN3_slv	2e-12	3
A0A1V4YWE2	Methanomassiliicoccales archaeon PtaU1.Bin030.	MtN3_slv	6.3e-13	3
A0A1V4Z845	Methanocella sp. PtaU1.Bin125.	MtN3_slv	3.7e-11	3
A0A1V4ZLE0	Methanoregula sp. PtaU1.Bin006.	MtN3_slv	7.2e-09	3
A0A1V4ZSZ4	Methanoregula sp. PtaU1.Bin051.	MtN3_slv	2.2e-09	3
A0A1V5AJV0	Methanoregulaceae archaeon PtaU1.Bin222.	MtN3_slv	1.9e-13	3
A0A1V5AM28	Methanosaeta sp. PtaU1.Bin016.	MtN3_slv	9e-17	3
A0A1V5AWW3	Methanosaeta sp. PtaU1.Bin055.	MtN3_slv	1.3e-13	3
A0A1V5B8N9	Methanosaeta sp. PtaU1.Bin060.	MtN3_slv	7.5e-17	3
A0A1V5BA33	Methanosaeta sp. PtaU1.Bin112.	MtN3_slv	4.7e-16	3
A0A1V5D1U3	Syntrophorhabdus sp. PtaU1.Bin050.	MtN3_slv	4e-12	3
A0A1V5GH34	Bacteroidetes bacterium ADurb.BinA245.	MtN3_slv	3.4e-13	3
A0A1V5HU12	Tenericutes bacterium ADurb.BinA155.	MtN3_slv	3.2e-11	3
A0A1V5IGY8	Euryarchaeota archaeon ADurb.BinA087.	MtN3_slv	4.3e-13	3
A0A1V5S2G2	Euryarchaeota archaeon ADurb.Bin294.	MtN3_slv	7.9e-09	3
A0A1V5TA67	Spirochaetes bacterium ADurb.Bin269.	MtN3_slv	8.3e-12	3
A0A1V5WQJ3	bacterium ADurb.Bin212.	MtN3_slv	2e-12	3
A0A1V5WSS9	bacterium ADurb.Bin212.	MtN3_slv	8.6e-14	3
A0A1V5WYZ5	Deltaproteobacteria bacterium ADurb.Bin207.	MtN3_slv	1e-11	3
A0A1V5YFX5	Euryarchaeota archaeon ADurb.Bin190.	MtN3_slv	1.6e-16	3
A0A1V6DK53	Verrucomicrobia bacterium ADurb.Bin122.	MtN3_slv	3e-13	3
A0A1V6IEV3	Euryarchaeota archaeon ADurb.Bin023.	MtN3_slv	1e-12	3
A0A1V6IJY4	Deltaproteobacteria bacterium ADurb.Bin026.	MtN3_slv	2e-14	3
A0A1V6IR58	Euryarchaeota archaeon ADurb.Bin023.	MtN3_slv	6e-15	3
A0A1V8M315	Methyloprofundus sedimenti.	MtN3_slv	6.2e-11	3
A0A1V9FT48	Niastella vici.	MtN3_slv	1.6e-13	3
A0A1V9FV69	Niastella populi.	MtN3_slv	3.9e-16	3
A0A1W1I836	Nitrospira japonica.	MtN3_slv	1.3e-13	4
A0A1W1XLL5	Andreprevotia lacus DSM 23236.	MtN3_slv	2.4e-10	3
A0A1W1Y4M8	Polynucleobacter sp. VK13.	MtN3_slv	3.1e-09	3
A0A1W2BT52	Moheibacter sediminis.	MtN3_slv	8e-13	3
A0A1W2CG06	Chryseobacterium sp. YR221.	MtN3_slv	1.4e-16	3
A0A1W6CR44	Magnetospirillum sp. ME-1.	MtN3_slv	2e-09	3
A0A1W6HUG0	Prosthecochloris sp. HL-130-GSB.	MtN3_slv	4.1e-10	3
A0A1W6MWS9	Methylocystis bryophila.	MtN3_slv	9.4e-09	3
A0A1W6NBB3	Lactobacillus brevis.	MtN3_slv	4.9e-09	3
A0A1W7QS47	Geobacter pelophilus.	MtN3_slv	2.2e-12	3
A0A1W9GEK4	Nitrospira sp. SG-bin1.	MtN3_slv	5.1e-09	3
A0A1W9H6P8	Proteobacteria bacterium SG_bin4.	MtN3_slv	1e-12	3
A0A1W9HA26	Nitrospira sp. HN-bin3.	MtN3_slv	3.9e-09	3
A0A1W9HV40	Proteobacteria bacterium SG_bin8.	MtN3_slv	5.6e-10	3
A0A1W9I9K2	Proteobacteria bacterium SG_bin9.	MtN3_slv	2.2e-10	3
A0A1W9IWR2	Proteobacteria bacterium HN_bin10.	MtN3_slv	1.2e-08	3
A0A1W9IZW7	Nitrospira sp. ST-bin5.	MtN3_slv	2.7e-12	3
A0A1W9J7X2	Proteobacteria bacterium ST_bin12.	MtN3_slv	1.3e-11	3
A0A1W9K3M6	Proteobacteria bacterium ST_bin11.	MtN3_slv	3.3e-11	3
A0A1W9KAK1	Proteobacteria bacterium ST_bin16.	MtN3_slv	6.2e-14	3
A0A1W9KLJ8	Proteobacteria bacterium ST_bin15.	MtN3_slv	8e-10	3
A0A1W9L375	Beggiatoa sp. IS2.	MtN3_slv	8.2e-11	3
A0A1W9MJ61	Candidatus Altiarchaeales archaeon A3.	MtN3_slv	1.4e-13	3
A0A1W9RSN3	Candidatus Omnitrophica bacterium 4484_70.2.	MtN3_slv	3.3e-12	3
A0A1W9TLQ1	Fusobacteriia bacterium 4572_132.	MtN3_slv	4.1e-16	3
A0A1X0U0W4	Campylobacter concisus.	MtN3_slv	4.1e-13	3
A0A1X0VBU4	Leuconostoc pseudomesenteroides.	MtN3_slv	1e-12	3
A0A1X0VBY8	Leuconostoc pseudomesenteroides.	MtN3_slv	2.1e-10	3
A0A1X0WQY8	Streptococcus oralis subsp. tigurinus.	MtN3_slv	2.4e-13	3
A0A1X0X0J4	Streptococcus oralis subsp. tigurinus.	MtN3_slv	3e-13	3
A0A1X1DIV8	Pantoea deleyi.	MtN3_slv	5e-11	4
A0A1X1FJT1	Streptococcus oralis subsp. tigurinus.	MtN3_slv	5.1e-13	3
A0A1X1G417	Streptococcus oralis subsp. tigurinus.	MtN3_slv	9.2e-11	3
A0A1X1GI05	Streptococcus oralis subsp. tigurinus.	MtN3_slv	4.4e-13	3
A0A1X1HHI3	Streptococcus oralis subsp. oralis.	MtN3_slv	3.2e-13	3
A0A1X1I945	Streptococcus oralis subsp. oralis.	MtN3_slv	6.4e-11	3
A0A1X1J4P3	Streptococcus oralis subsp. dentisani.	MtN3_slv	4.2e-13	3
A0A1X1J4Q5	Streptococcus oralis subsp. dentisani.	MtN3_slv	4.7e-13	3
A0A1X1QCI8	Kluyvera intestini.	MtN3_slv	3.3e-09	3
A0A1X3D1N3	Neisseria dentiae.	MtN3_slv	1.5e-10	3
A0A1X3ETF1	Bradyrhizobium canariense.	MtN3_slv	8.8e-14	3
A0A1X3RAQ7	Lonsdalea populi.	MtN3_slv	4.7e-13	4
A0A1X3RQS2	Lonsdalea britannica.	MtN3_slv	6.6e-13	4
A0A1X3S1D4	Lonsdalea iberica.	MtN3_slv	2.1e-13	3
A0A1X4G799	Cylindrospermopsis raciborskii CENA303.	MtN3_slv	2.1e-12	3
A0A1X4MBT0	Campylobacter concisus.	MtN3_slv	3.1e-12	3
A0A1X4MPH6	Thalassospira sp. MCCC 1A03138.	MtN3_slv	2.9e-12	3
A0A1X4NAH8	Thalassospira sp. MCCC 1A01428.	MtN3_slv	6.3e-12	3
A0A1X6QQ95	Entomoplasmatales bacterium EntAcro10.	MtN3_slv	3.3e-09	3
A0A1X7ANC2	Endozoicomonas sp. S-B4-1U.	MtN3_slv	5.1e-12	3
A0A1X7AQ31	Endozoicomonas sp. S-B4-1U.	MtN3_slv	1.8e-11	3
A0A1X7JS71	Arenibacter troitsensis.	MtN3_slv	6.7e-14	3
A0A1X7MKE5	methanotrophic bacterial endosymbiont of Bathymodiolus sp.	MtN3_slv	1.2e-10	3
A0A1X7PIN8	Mesorhizobium australicum.	MtN3_slv	1.9e-08	3
A0A1X9VSM1	Leuconostoc mesenteroides subsp. mesenteroides.	MtN3_slv	6.8e-11	3
A0A1X9VSS6	Leuconostoc mesenteroides subsp. mesenteroides.	MtN3_slv	4.6e-11	3
A0A1X9VTY0	Leuconostoc mesenteroides subsp. mesenteroides.	MtN3_slv	1.4e-09	3
A0A1Y0BEX1	uncultured bacterium.	MtN3_slv	9.3e-11	3
A0A1Y0BI03	uncultured bacterium.	MtN3_slv	1.4e-11	3
A0A1Y0BKK3	uncultured bacterium.	MtN3_slv	2.9e-12	3
A0A1Y0BM29	uncultured bacterium.	MtN3_slv	1.3e-11	3
A0A1Y0BR61	uncultured bacterium.	MtN3_slv	3.4e-10	3
A0A1Y0ETF0	Comamonas serinivorans.	MtN3_slv	3.1e-13	3
A0A1Y0GA52	Sulfuriferula sp. AH1.	MtN3_slv	3.5e-12	3
A0A1Y0MCM5	Polaribacter sp. SA4-10.	MtN3_slv	2.9e-13	3
A0A1Y0N3G3	Polaribacter sp. SA4-12.	MtN3_slv	8.6e-13	3
A0A1Y0RQ06	Nostocales cyanobacterium HT-58-2.	MtN3_slv	9.6e-13	3
A0A1Y1CMX1	Marinifilaceae bacterium SPP2.	MtN3_slv	4e-13	3
A0A1Y1QZD1	Thiothrix lacustris.	MtN3_slv	4e-10	3
A0A1Y2JNR4	Bradyrhizobium japonicum.	MtN3_slv	6.7e-14	3
A0A1Y2L1E5	Thalassospira mesophila.	MtN3_slv	5.7e-12	3
A0A1Y2LDN1	Thalassospira alkalitolerans.	MtN3_slv	2e-12	3
A0A1Y2R0H2	Hydrogenophaga sp. IBVHS1.	MtN3_slv	4e-09	3
A0A1Y2R8G1	Chitinophagaceae bacterium IBVUCB2.	MtN3_slv	1.8e-12	3
A0A1Y3JZM4	Prochlorococcus sp. HOT_208_60.	MtN3_slv	2.3e-11	3
A0A1Y4FX76	Gordonibacter urolithinfaciens.	MtN3_slv	1.5e-11	3
A0A1Y4QR81	Erysipelatoclostridium sp. An15.	MtN3_slv	9e-15	3
A0A1Y5K6H9	Pseudoalteromonas sp. A601.	MtN3_slv	1e-09	7
A0A1Y5MNG6	Campylobacter concisus.	MtN3_slv	6.4e-13	3
A0A1Y5MUV9	Campylobacter concisus.	MtN3_slv	3.9e-13	3
A0A1Y5NBB5	Campylobacter concisus.	MtN3_slv	5e-13	3
A0A1Y6BRK8	Tistlia consotensis USBA 355.	MtN3_slv	1.9e-11	3
A0A1Y6C070	Pseudogulbenkiania subflava DSM 22618.	MtN3_slv	1.2e-09	3
A0A1Y6CDV3	Alteromonadaceae bacterium Bs31.	MtN3_slv	5.5e-15	3
A0A1Y6EWX3	Bacillus sp. OV166.	MtN3_slv	8.1e-14	3
A0A1Z1NBM2	Lactobacillus johnsonii.	MtN3_slv	1.6e-09	3
A0A1Z1SRU4	Proteus mirabilis.	MtN3_slv	1.3e-11	3
A0A1Z3CJV9	Fusobacterium nucleatum subsp. polymorphum.	MtN3_slv	5.3e-12	3
A0A1Z3HFW5	Halomicronema hongdechloris C2206.	MtN3_slv	1.7e-11	3
A0A1Z3UC38	Brevundimonas vesicularis	MtN3_slv	5.2e-09	3
A0A1Z4FRH3	Calothrix sp. NIES-2098.	MtN3_slv	3.1e-11	3
A0A1Z4FTR2	Calothrix sp. NIES-2098.	MtN3_slv	9.2e-13	3
A0A1Z4GL47	Anabaenopsis circularis NIES-21.	MtN3_slv	9.7e-12	3
A0A1Z4H9X2	Calothrix sp. NIES-2100.	MtN3_slv	3.1e-14	3
A0A1Z4I499	Nostoc sp. NIES-2111.	MtN3_slv	1.3e-12	3
A0A1Z4K4L6	Calothrix brevissima NIES-22.	MtN3_slv	3.8e-14	3
A0A1Z4L326	Nostoc linckia NIES-25.	MtN3_slv	3.4e-12	3
A0A1Z4Q6J8	Scytonema sp. NIES-4073.	MtN3_slv	1e-12	3
A0A1Z4QEV4	Cylindrospermum sp. NIES-4074.	MtN3_slv	3.8e-12	3
A0A1Z4R8P3	Calothrix sp. NIES-4101.	MtN3_slv	3.6e-13	3
A0A1Z4RNR6	Chondrocystis sp. NIES-4102.	MtN3_slv	2.2e-10	3
A0A1Z4S0D7	Nostoc sp. NIES-4103.	MtN3_slv	1.6e-10	3
A0A1Z4TJG3	Fischerella sp. NIES-4106.	MtN3_slv	7.2e-12	3
A0A1Z4U3S6	Aulosira laxa NIES-50.	MtN3_slv	5.2e-14	3
A0A1Z4ULI8	Sphaerospermopsis kisseleviana NIES-73.	MtN3_slv	3.2e-12	3
A0A1Z4VAM5	Dolichospermum compactum NIES-806.	MtN3_slv	2.4e-11	3
A0A1Z8PXY0	Micavibrio sp. TMED27.	MtN3_slv	2e-13	3
A0A1Z8R3X1	Flavobacteriaceae bacterium TMED42.	MtN3_slv	3.1e-14	3
A0A1Z8Y521	Flavobacteriaceae bacterium TMED81.	MtN3_slv	7.2e-14	3
A0A1Z8YUN1	Euryarchaeota archaeon TMED85.	MtN3_slv	1.2e-10	3
A0A1Z9B0N2	Euryarchaeota archaeon TMED97.	MtN3_slv	1.9e-10	3
A0A1Z9BD22	bacterium TMED88.	MtN3_slv	3.8e-12	3
A0A1Z9C352	Euryarchaeota archaeon TMED103.	MtN3_slv	9.7e-11	3
A0A1Z9CR78	Flavobacteriaceae bacterium TMED120.	MtN3_slv	1.3e-13	3
A0A1Z9CY96	Flavobacteriaceae bacterium TMED116.	MtN3_slv	1.2e-13	3
A0A1Z9DIN9	Flavobacteriaceae bacterium TMED121.	MtN3_slv	4.9e-13	3
A0A1Z9EDI9	Euryarchaeota archaeon TMED129.	MtN3_slv	6.2e-10	3
A0A1Z9EUJ8	Euryarchaeota archaeon TMED132.	MtN3_slv	7.1e-10	3
A0A1Z9J598	Rhizobiales bacterium TMED168.	MtN3_slv	4e-10	3
A0A1Z9JMJ1	Flavobacteriaceae bacterium TMED171.	MtN3_slv	1.8e-11	3
A0A1Z9JWI6	Flavobacteriaceae bacterium TMED179.	MtN3_slv	8.7e-12	3
A0A1Z9KUX1	bacterium TMED181.	MtN3_slv	1.9e-21	5
A0A1Z9LNW7	Euryarchaeota archaeon TMED192.	MtN3_slv	1.1e-08	3
A0A1Z9S558	Euryarchaeota archaeon TMED255.	MtN3_slv	2e-09	3
A0A1Z9XCI5	Hyphomonas sp. TMED31.	MtN3_slv	2.6e-11	3
A0A202BTW9	Chryseobacterium sp. VT16-26.	MtN3_slv	2e-14	3
A0A212DP03	Mesorhizobium amorphae CCBAU 01583.	MtN3_slv	1.1e-13	3
A0A212IBC2	uncultured Citrobacter sp.	MtN3_slv	2.8e-13	3
A0A217EDI0	Acinetobacter apis.	MtN3_slv	5.6e-12	4
A0A218Q9X0	Nodularia sp. NIES-3585.	MtN3_slv	6.2e-11	3
A0A218QVQ1	Tolypothrix sp. NIES-4075.	MtN3_slv	3.7e-11	3
A0A219AHU6	Chryseobacterium sp. VAUSW3.	MtN3_slv	1.3e-16	3
A0A220SEU5	Chryseobacterium sp. T16E-39.	MtN3_slv	1.5e-15	3
A0A221UTA0	Arenibacter algicola.	MtN3_slv	1.7e-14	3
A0A222EPU2	Spiroplasma corruscae.	MtN3_slv	1.2e-15	3
A0A222SKA7	Prosthecochloris sp. GSB1.	MtN3_slv	5.5e-10	3
A0A222YGB3	Leuconostoc mesenteroides.	MtN3_slv	4.8e-12	3
A0A223JX63	Citrobacter farmeri.	MtN3_slv	2.7e-13	3
A0A223NUB1	Mucilaginibacter sp. BJC16-A31.	MtN3_slv	3.2e-10	3
A0A223XTX3	Leuconostoc mesenteroides.	MtN3_slv	4.6e-11	3
A0A225T341	Herbaspirillum aquaticum.	MtN3_slv	6.3e-10	3
A0A226HC88	Flavobacterium hercynium.	MtN3_slv	8.2e-17	3
A0A229FT26	Polynucleobacter cosmopolitanus.	MtN3_slv	5.9e-11	3
A0A235HWF6	Nostoc sp. 'Peltigera membranacea cyanobiont' 213.	MtN3_slv	1.3e-11	3
A0A235I6D4	Nostoc sp. 'Peltigera membranacea cyanobiont' 210A.	MtN3_slv	4.8e-11	3
A0A235J269	Nostoc sp. 'Peltigera membranacea cyanobiont' 232.	MtN3_slv	7e-12	3
A0A238DW25	Thiomonas sp. X19.	MtN3_slv	1.6e-08	3
A0A238U4F4	Tenacibaculum jejuense.	MtN3_slv	2.8e-11	3
A0A238VU02	Lutibacter agarilyticus.	MtN3_slv	6.1e-14	3
A0A238VUG9	Flavobacterium sp. ov086.	MtN3_slv	3.2e-15	3
A0A238XBK6	Lutibacter flavus.	MtN3_slv	1.6e-14	3
A0A238XI49	Hymenobacter mucosus.	MtN3_slv	2.9e-12	3
A0A238YUF0	Maribacter sedimenticola.	MtN3_slv	2.8e-15	3
A0A238Z5B5	Desulfurobacterium atlanticum.	MtN3_slv	5.9e-12	3
A0A238ZNF5	Prevotella jejuni.	MtN3_slv	4e-09	3
A0A239CV40	Tardiphaga sp. OK246.	MtN3_slv	8e-14	3
A0A239PJJ6	Amphiplicatus metriothermophilus.	MtN3_slv	1.5e-11	3
A0A239XH96	Chryseobacterium taklimakanense.	MtN3_slv	4.4e-15	3
A0A240AM14	Haemophilus pittmaniae.	MtN3_slv	2.8e-11	3
A0A240E0M6	Polynucleobacter sp. AP-Melu-1000-B4.	MtN3_slv	3.2e-10	3
A0A240EPT2	Vibrio thalassae.	MtN3_slv	9.4e-09	3
A0A240UHF0	Acidovorax sp. P4.	MtN3_slv	3.4e-09	3
A0A241RP36	Lactobacillus pentosus.	MtN3_slv	1.4e-09	3
A0A241W105	Acinetobacter sp. ANC 4558.	MtN3_slv	1.6e-12	3
A0A242CYG0	Enterococcus sp. 3H8_DIV0648.	MtN3_slv	2.4e-11	3
A0A242DD34	Enterococcus sp. 3H8_DIV0648.	MtN3_slv	1.1e-11	3
A0A242HL52	Enterococcus sp. 12E11_DIV0728.	MtN3_slv	1.5e-11	3
A0A242NE46	Gilliamella apicola.	MtN3_slv	1.8e-11	3
A0A242NK12	Gilliamella apicola.	MtN3_slv	2.4e-11	3
A0A242NX65	Gilliamella sp. A-4-12.	MtN3_slv	1.5e-11	3
A0A242PF01	Gilliamella sp. N-G2.	MtN3_slv	3.6e-12	3
A0A243W8K9	Hymenobacter sp. MIMBbqt21.	MtN3_slv	1e-11	3
A0A244CEE2	Lactobacillus johnsonii.	MtN3_slv	2.7e-09	3
A0A244CYP6	Flavobacterium sp. AJR.	MtN3_slv	1.5e-16	3
A0A246APQ4	Flavobacteriaceae bacterium JJC.	MtN3_slv	1.2e-15	3
A0A246BC60	Chryseobacterium haifense DSM 19056.	MtN3_slv	2.4e-16	3
A0A246ED96	Fusobacterium nucleatum subsp. polymorphum.	MtN3_slv	3.6e-13	3
A0A246EXT3	Lactobacillus fermentum.	MtN3_slv	9.9e-10	3
A0A250E9C0	Capnocytophaga cynodegmi.	MtN3_slv	1.8e-09	3
A0A250KKC2	Prevotella melaninogenica.	MtN3_slv	3.7e-09	3
A0A254QF80	Bdellovibrio sp. SKB1291214.	MtN3_slv	2.6e-15	3
A0A284VMR2	Candidatus Methanoperedens nitroreducens.	MtN3_slv	5.4e-15	3
A0A285ZWG2	Pedobacter xixiisoli.	MtN3_slv	8.5e-16	3
A0A286U466	Candidatus Scalindua sp. husup-a2.	MtN3_slv	1.4e-14	3
A0RWT6	Cenarchaeum symbiosum (strain A)	MtN3_slv	9.5e-13	3
A0Y0J1	Alteromonadales bacterium TW-7.	MtN3_slv	3.1e-09	7
A0YQF3	Lyngbya sp. (strain PCC 8106)	MtN3_slv	9.6e-12	3
A1BJ76	Chlorobium phaeobacteroides (strain DSM 266)	MtN3_slv	3e-14	3
A2BS89	Prochlorococcus marinus (strain AS9601)	MtN3_slv	2.6e-10	3
A2BXP1	Prochlorococcus marinus (strain MIT 9515)	MtN3_slv	1.1e-10	3
A2C3Z0	Prochlorococcus marinus (strain NATL1A)	MtN3_slv	2e-12	3
A2C8Z4	Prochlorococcus marinus (strain MIT 9303)	MtN3_slv	1.1e-08	3
A2C939	Prochlorococcus marinus (strain MIT 9303)	MtN3_slv	6.5e-13	3
A3IH65	Cyanothece sp. CCY0110.	MtN3_slv	3.4e-12	3
A4AVY5	Maribacter sp. (strain HTCC2170 / KCCM 42371)	MtN3_slv	5.4e-14	3
A4SCN1	Chlorobium phaeovibrioides (strain DSM 265 / 1930)	MtN3_slv	5.9e-11	3
A4SYH2	Polynucleobacter asymbioticus (strain DSM 18221 / CIP 109841 /QLW-P1DMWA-1)	MtN3_slv	7.3e-10	3
A4TVD7	Magnetospirillum gryphiswaldense.	MtN3_slv	1.3e-10	3
A5FEJ3	Flavobacterium johnsoniae (strain ATCC 17061 / DSM 2064 / UW101)	MtN3_slv	3.7e-16	3
A5LJM6	Streptococcus pneumoniae SP6-BS73.	MtN3_slv	1.2e-12	3
A5TWL8	Fusobacterium nucleatum subsp. polymorphum ATCC 10953.	MtN3_slv	1.3e-11	3
A6GTL4	Limnobacter sp. MED105.	MtN3_slv	6.3e-11	3
A6W7A1	Kineococcus radiotolerans (strain ATCC BAA-149 / DSM 14245 /SRS30216)	MtN3_slv	1.8e-08	6
A7HUA8	Parvibaculum lavamentivorans (strain DS-1 / DSM 13023 / NCIMB 13966)	MtN3_slv	3e-11	3
A8G5X1	Prochlorococcus marinus (strain MIT 9215)	MtN3_slv	1.9e-10	3
A8GPH4	Rickettsia akari (strain Hartford)	MtN3_slv	1.9e-11	3
A8SKJ8	Parvimonas micra ATCC 33270.	MtN3_slv	7e-14	3
A8SKT2	Parvimonas micra ATCC 33270.	MtN3_slv	2.4e-11	3
A8UIX7	Flavobacteriales bacterium ALC-1.	MtN3_slv	2.2e-13	3
A9A2D4	Nitrosopumilus maritimus (strain SCM1)	MtN3_slv	7e-13	3
A9B9Q4	Prochlorococcus marinus (strain MIT 9211)	MtN3_slv	3.9e-13	3
A9BBY7	Prochlorococcus marinus (strain MIT 9211)	MtN3_slv	1.5e-11	3
B0SR19	Leptospira biflexa serovar Patoc (strain Patoc 1 / ATCC 23582 /Paris)	MtN3_slv	3.5e-14	3
B1WTC6	Cyanothece sp. (strain ATCC 51142)	MtN3_slv	4.6e-12	3
B1ZDC1	Methylobacterium populi (strain ATCC BAA-705 / NCIMB 13946 / BJ001)	MtN3_slv	1.3e-13	3
B2IZ35	Nostoc punctiforme (strain ATCC 29133 / PCC 73102)	MtN3_slv	2.3e-11	3
B2VCG8	Erwinia tasmaniensis (strain DSM 17950 / CIP 109463 / Et1/99)	MtN3_slv	3.4e-11	4
B3E799	Geobacter lovleyi (strain ATCC BAA-1151 / DSM 17278 / SZ)	MtN3_slv	8.6e-10	3
B3EHG6	Chlorobium limicola (strain DSM 245 / NBRC 103803 / 6330)	MtN3_slv	1.3e-13	3
B3EPB8	Chlorobium phaeobacteroides (strain BS1)	MtN3_slv	1.1e-10	3
B3QLD5	Chlorobaculum parvum (strain NCIB 8327)	MtN3_slv	1.7e-10	3
B4S5S6	Prosthecochloris aestuarii (strain DSM 271 / SK 413)	MtN3_slv	4.6e-11	3
B4U5R4	Hydrogenobaculum sp. (strain Y04AAS1)	MtN3_slv	1.1e-11	3
B4W8R0	Brevundimonas sp. BAL3.	MtN3_slv	4.3e-09	3
B5EHF6	Geobacter bemidjiensis (strain Bem / ATCC BAA-1014 / DSM 16622)	MtN3_slv	1.7e-13	3
B5YGD6	Thermodesulfovibrio yellowstonii (strain ATCC 51303 / DSM 11347 /YP87)	MtN3_slv	5.4e-12	3
B6IU72	Rhodospirillum centenum (strain ATCC 51521 / SW)	MtN3_slv	2.3e-10	3
B8DPZ4	Desulfovibrio vulgaris (strain Miyazaki F / DSM 19637)	MtN3_slv	6.1e-11	3
B9M3Q8	Geobacter daltonii (strain DSM 22248 / JCM 15807 / FRC-32)	MtN3_slv	7.4e-12	3
C0BJ18	Flavobacteria bacterium (strain MS024-2A)	MtN3_slv	6e-13	3
C0BLE8	Flavobacteria bacterium MS024-3C.	MtN3_slv	3.5e-14	3
C0E0A7	Corynebacterium matruchotii ATCC 33806.	MtN3_slv	1.3e-11	3
C0ELI0	Neisseria flavescens NRL30031/H210.	MtN3_slv	4.2e-11	3
C0WLR0	Lactobacillus buchneri ATCC 11577.	MtN3_slv	2.7e-10	3
C0WU91	Lactobacillus buchneri ATCC 11577.	MtN3_slv	4.2e-10	3
C0XHY0	Lactobacillus hilgardii DSM 20176 = ATCC 8290.	MtN3_slv	3.1e-10	3
C1F8C4	Acidobacterium capsulatum (strain ATCC 51196 / DSM 11244 / JCM 7670 /NBRC 15755 / NCIMB 13165 / 161)	MtN3_slv	1.2e-13	3
C2CXN8	Lactobacillus brevis subsp. gravesensis ATCC 27305.	MtN3_slv	3.5e-10	3
C2ERC8	Lactobacillus vaginalis DSM 5837 = ATCC 49540.	MtN3_slv	1.3e-09	3
C2L0A1	Oribacterium sinus F0268.	MtN3_slv	9.6e-11	3
C2M6U3	Capnocytophaga gingivalis.	MtN3_slv	6.2e-13	3
C3J865	Porphyromonas endodontalis (strain ATCC 35406 / BCRC 14492 / JCM 8526/ NCTC 13058 / HG 370)	MtN3_slv	3e-09	3
C3WG44	Fusobacterium mortiferum ATCC 9817.	MtN3_slv	1.5e-12	3
C4FJV3	Sulfurihydrogenibium yellowstonense SS-5.	MtN3_slv	7.6e-12	3
C4FP53	Veillonella dispar ATCC 17748.	MtN3_slv	3.8e-09	3
C4GEP5	Kingella oralis ATCC 51147.	MtN3_slv	1.3e-11	3
C4GJ43	Kingella oralis ATCC 51147.	MtN3_slv	1.2e-11	3
C4GM29	Kingella oralis ATCC 51147.	MtN3_slv	1.8e-11	3
C4K2K0	Rickettsia peacockii (strain Rustic)	MtN3_slv	4.2e-11	3
C4LD43	Tolumonas auensis (strain DSM 9187 / TA4)	MtN3_slv	1.5e-13	3
C4LET0	Tolumonas auensis (strain DSM 9187 / TA4)	MtN3_slv	8.6e-14	3
C4V1A2	Selenomonas flueggei ATCC 43531.	MtN3_slv	9.1e-12	3
C5BJP5	Teredinibacter turnerae (strain ATCC 39867 / T7901)	MtN3_slv	2.6e-14	3
C5RAS1	Weissella paramesenteroides ATCC 33313.	MtN3_slv	9.1e-11	3
C5TQ11	Neisseria flavescens SK114.	MtN3_slv	2.9e-11	3
C6E580	Geobacter sp. (strain M21)	MtN3_slv	5.7e-13	3
C6M9A4	Neisseria sicca ATCC 29256.	MtN3_slv	2.1e-11	3
C6R4E8	Rothia mucilaginosa ATCC 25296.	MtN3_slv	4.9e-09	3
C6VSL3	Dyadobacter fermentans (strain ATCC 700827 / DSM 18053 / NS114)	MtN3_slv	3.5e-16	3
C6WW19	Methylotenera mobilis (strain JLW8 / ATCC BAA-1282 / DSM 17540)	MtN3_slv	6.9e-09	3
C6WZF9	Flavobacteriaceae bacterium (strain 3519-10)	MtN3_slv	9.4e-16	3
C6XLT6	Hirschia baltica (strain ATCC 49814 / DSM 5838 / IFAM 1418)	MtN3_slv	7.9e-10	3
C7D1E0	Enterococcus faecalis T2.	MtN3_slv	5.9e-09	3
C7M8T9	Capnocytophaga ochracea (strain ATCC 27872 / DSM 7271 / JCM 12966 /NCTC 12371 / VPI 2845)	MtN3_slv	2.3e-11	3
C7MP76	Cryptobacterium curtum (strain ATCC 700683 / DSM 15641 / 12-3)	MtN3_slv	2.9e-10	3
C7N8I9	Leptotrichia buccalis (strain ATCC 14201 / DSM 1135 / JCM 12969 /NCTC 10249 / C-1013-b)	MtN3_slv	5.4e-12	3
C7NEM5	Leptotrichia buccalis (strain ATCC 14201 / DSM 1135 / JCM 12969 /NCTC 10249 / C-1013-b)	MtN3_slv	2.2e-11	3
C7P6J6	Methanocaldococcus fervens (strain DSM 4213 / JCM 15782 / AG86)	MtN3_slv	1.1e-11	3
C7XM99	Fusobacterium nucleatum subsp. vincentii 3_1_36A2.	MtN3_slv	3.2e-13	3
C7XXL6	Lactobacillus coleohominis 101-4-CHN.	MtN3_slv	7.6e-10	3
C8NC10	Cardiobacterium hominis (strain ATCC 15826 / DSM 8339 / NCTC 10426 /6573)	MtN3_slv	6.8e-11	3
C8NFE5	Granulicatella adiacens ATCC 49175.	MtN3_slv	1e-10	3
C8NIK0	Granulicatella adiacens ATCC 49175.	MtN3_slv	4.1e-12	3
C8P5E2	Lactobacillus antri DSM 16041.	MtN3_slv	4.9e-10	3
C8PKN4	Campylobacter gracilis RM3268.	MtN3_slv	2.3e-12	3
C8PMS9	Treponema vincentii ATCC 35580.	MtN3_slv	1.3e-11	3
C8W8P4	Atopobium parvulum (strain ATCC 33793 / DSM 20469 / JCM 10300 / VPI0546)	MtN3_slv	2.8e-11	3
C9LJV7	Alloprevotella tannerae ATCC 51259.	MtN3_slv	6.3e-09	3
C9LXJ9	Selenomonas sputigena (strain ATCC 35185 / DSM 20758 / VPI D19B-28)	MtN3_slv	4.1e-10	3
C9MYD8	Leptotrichia hofstadii F0254.	MtN3_slv	1.1e-11	3
C9MYG0	Leptotrichia hofstadii F0254.	MtN3_slv	1.9e-11	3
C9RHB4	Methanocaldococcus vulcanius (strain ATCC 700851 / DSM 12094 / M7)	MtN3_slv	1.1e-12	3
D0BLI8	Granulicatella elegans ATCC 700633.	MtN3_slv	7.9e-12	3
D0GMR6	Leptotrichia goodfellowii F0264.	MtN3_slv	3.4e-11	3
D0GPV1	Leptotrichia goodfellowii F0264.	MtN3_slv	6.3e-13	3
D0MKH6	Rhodothermus marinus (strain ATCC 43812 / DSM 4252 / R-10)	MtN3_slv	6.4e-15	3
D0W637	Neisseria cinerea ATCC 14685.	MtN3_slv	3.7e-12	3
D0WDQ3	Neisseria lactamica ATCC 23970.	MtN3_slv	1.2e-11	3
D0WE47	Slackia exigua (strain ATCC 700122 / DSM 15923 / CIP 105133 / JCM11022 / KCTC 5966 / S-7)	MtN3_slv	1.2e-10	3
D1JA96	uncultured archaeon.	MtN3_slv	5.1e-09	3
D1JB53	uncultured archaeon.	MtN3_slv	3.1e-09	3
D1YFT9	Lactobacillus gasseri 224-1.	MtN3_slv	3.8e-09	3
D2EL68	Pediococcus acidilactici 7_4.	MtN3_slv	8.8e-11	3
D2MP34	Bulleidia extructa W1219.	MtN3_slv	5.4e-11	3
D2NR54	Rothia mucilaginosa (strain DY-18)	MtN3_slv	2.9e-09	3
D2T6D4	Erwinia pyrifoliae (strain DSM 12163 / CIP 106111 / Ep16/96)	MtN3_slv	6.1e-14	3
D3A158	Neisseria mucosa ATCC 25996.	MtN3_slv	1.5e-11	3
D3A1L2	Neisseria subflava NJ9703.	MtN3_slv	4.3e-11	3
D3EQK5	Atelocyanobacterium thalassa	MtN3_slv	4.2e-12	3
D3HM74	Legionella longbeachae serogroup 1 (strain NSW150)	MtN3_slv	4.7e-15	3
D3HYK0	Prevotella buccae D17.	MtN3_slv	2.3e-09	3
D3I5Z3	Prevotella melaninogenica D18.	MtN3_slv	2.2e-09	3
D3IE56	Prevotella sp. oral taxon 299 str. F0039.	MtN3_slv	5.3e-11	3
D3S4C2	Methanocaldococcus sp. (strain FS406-22)	MtN3_slv	2e-11	3
D4CVB8	Fusobacterium periodonticum ATCC 33693.	MtN3_slv	6.8e-13	3
D4CWK9	Fusobacterium periodonticum ATCC 33693.	MtN3_slv	2.9e-12	3
D4DNK0	Neisseria elongata subsp. glycolytica ATCC 29315.	MtN3_slv	1.9e-11	3
D4DNZ0	Neisseria elongata subsp. glycolytica ATCC 29315.	MtN3_slv	6.3e-11	3
D4FPL0	Streptococcus oralis ATCC 35037.	MtN3_slv	2.1e-10	4
D4FRW0	Streptococcus oralis ATCC 35037.	MtN3_slv	5.4e-13	3
D4THL8	Cylindrospermopsis raciborskii CS-505.	MtN3_slv	1.2e-11	3
D4TSH6	Raphidiopsis brookii D9.	MtN3_slv	1.4e-12	3
D5A0N3	Arthrospira platensis (strain NIES-39 / IAM M-135)	MtN3_slv	1.5e-10	3
D5GZ15	Lactobacillus crispatus (strain ST1)	MtN3_slv	2.6e-11	3
D5GZ40	Lactobacillus crispatus (strain ST1)	MtN3_slv	1.4e-11	3
D5VTM5	Methanocaldococcus infernus (strain DSM 11812 / JCM 15783 / ME)	MtN3_slv	1.3e-11	3
D5X6B0	Thiomonas intermedia (strain K12)	MtN3_slv	5.1e-09	3
D6BIC4	Fusobacterium nucleatum subsp. animalis D11.	MtN3_slv	5.2e-13	3
D6CMP7	Thiomonas arsenitoxydans (strain DSM 22701 / CIP 110005 / 3As)	MtN3_slv	1.2e-08	3
D6EB66	Gordonibacter pamelaeae 7-10-1-b.	MtN3_slv	7.4e-11	3
D6LFB2	Fusobacterium periodonticum 1_1_41FAA.	MtN3_slv	3.2e-12	3
D7DHV7	Methylotenera versatilis (strain 301)	MtN3_slv	3.8e-09	3
D7JDM1	Bacteroidetes oral taxon 274 str. F0058.	MtN3_slv	1.7e-10	3
D7JDU4	Bacteroidetes oral taxon 274 str. F0058.	MtN3_slv	3e-10	3
D7NDE3	Prevotella oris C735.	MtN3_slv	2e-10	3
D7VY59	Chryseobacterium gleum ATCC 35910.	MtN3_slv	1.3e-16	3
D8G8T0	[Oscillatoria] sp. PCC 6506.	MtN3_slv	7.8e-13	3
D8IUA2	Herbaspirillum seropedicae (strain SmR1)	MtN3_slv	2e-09	3
D8PGJ5	Nitrospira defluvii.	MtN3_slv	2.2e-11	3
E0E4R3	Peptostreptococcus stomatis DSM 17678.	MtN3_slv	5e-11	3
E0NTM3	Prevotella marshii DSM 16973 = JCM 13450.	MtN3_slv	1.5e-09	3
E0P055	Selenomonas sp. oral taxon 149 str. 67H29BP.	MtN3_slv	2.6e-11	3
E0PQ96	Streptococcus mitis ATCC 6249.	MtN3_slv	5.4e-13	3
E0QI16	[Eubacterium] yurii subsp. margaretiae ATCC 43715.	MtN3_slv	5.2e-10	3
E1L6M2	Veillonella atypica ACS-049-V-Sch6.	MtN3_slv	3.2e-09	3
E1L6R9	Veillonella atypica ACS-049-V-Sch6.	MtN3_slv	2.8e-12	3
E1W5T5	Haemophilus parainfluenzae (strain T3T1)	MtN3_slv	3.5e-11	3
E1WX46	Halobacteriovorax marinus (strain ATCC BAA-682 / DSM 15412 / SJ)	MtN3_slv	9.6e-10	3
E2PC66	Neisseria polysaccharea ATCC 43768.	MtN3_slv	6.3e-11	3
E2ZBX2	Megasphaera micronuciformis F0359.	MtN3_slv	5.4e-11	3
E2ZD52	Megasphaera micronuciformis F0359.	MtN3_slv	4.7e-11	3
E3CCP6	Streptococcus parasanguinis F0405.	MtN3_slv	2.2e-11	3
E3DKJ7	Erwinia sp. (strain Ejp617)	MtN3_slv	5.1e-11	4
E3G5I0	Enterobacter lignolyticus (strain SCF1)	MtN3_slv	1.5e-10	4
E3R699	Lactobacillus crispatus CTV-05.	MtN3_slv	1.5e-09	3
E4LBW9	Veillonella sp. oral taxon 158 str. F0412.	MtN3_slv	2.3e-12	3
E4LC27	Veillonella sp. oral taxon 158 str. F0412.	MtN3_slv	7.8e-10	3
E4MTJ0	Capnocytophaga ochracea F0287.	MtN3_slv	1.1e-10	3
E4T6N9	Paludibacter propionicigenes (strain DSM 17365 / JCM 13257 / WB4)	MtN3_slv	6.2e-12	3
E5B1X5	Erwinia amylovora ATCC BAA-2158.	MtN3_slv	1.6e-12	3
E5BAM9	Erwinia amylovora ATCC BAA-2158.	MtN3_slv	8.1e-11	4
E6J0A2	Streptococcus anginosus F0211.	MtN3_slv	2.2e-12	3
E6K4Z0	Prevotella buccae ATCC 33574.	MtN3_slv	1.8e-09	3
E6LJZ4	Lachnoanaerobaculum saburreum DSM 3986.	MtN3_slv	5.1e-11	3
E6LSA6	Lachnoanaerobaculum saburreum DSM 3986.	MtN3_slv	7.1e-11	3
E6WV73	Pseudoxanthomonas suwonensis (strain 11-1)	MtN3_slv	5.4e-11	3
E7MMA9	Solobacterium moorei F0204.	MtN3_slv	9.5e-11	3
E7MMD3	Solobacterium moorei F0204.	MtN3_slv	8.4e-11	3
E7N163	Selenomonas artemidis F0399.	MtN3_slv	4.5e-09	3
E7RT86	Prevotella oralis ATCC 33269.	MtN3_slv	2.8e-09	3
E7RVT3	Lautropia mirabilis ATCC 51599.	MtN3_slv	2e-10	3
E7RVT4	Lautropia mirabilis ATCC 51599.	MtN3_slv	3.5e-10	3
E7SCS4	Streptococcus australis ATCC 700641.	MtN3_slv	4.1e-13	3
E7SCS5	Streptococcus australis ATCC 700641.	MtN3_slv	2.6e-11	3
E8JVM8	Streptococcus cristatus ATCC 51100.	MtN3_slv	6.5e-13	3
E8K073	Streptococcus infantis ATCC 700779.	MtN3_slv	1.6e-12	3
E8K269	Streptococcus infantis ATCC 700779.	MtN3_slv	4.3e-11	3
E8KRK4	Streptococcus sanguinis VMC66.	MtN3_slv	4e-13	3
E8KTG4	Streptococcus vestibularis ATCC 49124.	MtN3_slv	1.4e-13	3
E8V8P8	Terriglobus saanensis (strain ATCC BAA-1853 / DSM 23119 / SP1PR4)	MtN3_slv	2.1e-09	3
E9FKD9	Streptococcus sp. M334.	MtN3_slv	1.3e-12	3
F0EYT6	Kingella denitrificans ATCC 33394.	MtN3_slv	1.5e-10	3
F0F897	Prevotella multiformis DSM 16608.	MtN3_slv	1.7e-09	3
F0H3Y0	Prevotella denticola CRIS 18C-A.	MtN3_slv	6.2e-09	3
F0HZW8	Streptococcus sanguinis SK72.	MtN3_slv	5.8e-11	3
F0III1	Capnocytophaga sp. oral taxon 338 str. F0234.	MtN3_slv	3.6e-11	3
F0IP15	Streptococcus sanguinis SK150.	MtN3_slv	2.7e-11	3
F0JBG9	Desulfovibrio desulfuricans ND132.	MtN3_slv	6.3e-12	3
F0T9U2	Methanobacterium lacus (strain AL-21)	MtN3_slv	2.5e-22	3
F1Z3Y5	Novosphingobium nitrogenifigens DSM 19370.	MtN3_slv	8.4e-11	3
F2BDE0	Neisseria bacilliformis ATCC BAA-1200.	MtN3_slv	5.6e-11	3
F2BPT4	Streptococcus sanguinis SK1057.	MtN3_slv	9.1e-12	3
F2BU44	Streptococcus sanguinis SK1057.	MtN3_slv	2.7e-11	3
F2C8F9	Streptococcus sanguinis SK330.	MtN3_slv	5.4e-13	3
F2K102	Marinomonas mediterranea (strain ATCC 700492 / JCM 21426 / NBRC 103028/ MMB-1)	MtN3_slv	1.1e-13	3
F2KZV5	Prevotella denticola (strain F0289)	MtN3_slv	4.3e-09	3
F2LVV7	Hippea maritima (strain ATCC 700847 / DSM 10411 / MH2)	MtN3_slv	9.7e-16	3
F2UVF5	Actinomyces viscosus C505.	MtN3_slv	1.5e-10	3
F3A7T6	Gemella sanguinis M325.	MtN3_slv	8.7e-10	3
F3A7W3	Gemella sanguinis M325.	MtN3_slv	4.1e-11	3
F3B7H0	Lachnospiraceae oral taxon 107 str. F0167.	MtN3_slv	3.4e-12	3
F3MYB3	Lactobacillus rhamnosus MTCC 5462.	MtN3_slv	1.7e-10	3
F3UC92	Streptococcus sanguinis SK1056.	MtN3_slv	2.7e-11	3
F4B195	Dokdonia sp. (strain 4H-3-7-5)	MtN3_slv	2.1e-14	3
F5RNF1	Centipeda periodontii DSM 2778.	MtN3_slv	9.1e-09	3
F5S4V1	Kingella kingae ATCC 23330.	MtN3_slv	1.4e-10	3
F5TDF9	Parvimonas sp. oral taxon 110 str. F0139.	MtN3_slv	2.8e-11	3
F5W0L8	Streptococcus infantis SK1076.	MtN3_slv	2.8e-12	3
F6BDY4	Methanotorris igneus (strain DSM 5666 / JCM 11834 / Kol 5)	MtN3_slv	4e-13	3
F8AMV7	Methanothermococcus okinawensis (strain DSM 14208 / JCM 11175 / IH1)	MtN3_slv	9.3e-12	3
F8EHP2	Runella slithyformis (strain ATCC 29530 / DSM 19594 / LMG 11500 /NCIMB 11436 / LSU 4)	MtN3_slv	6e-13	3
F8HCD4	Streptococcus salivarius (strain 57.I)	MtN3_slv	4.8e-13	3
F8HZL2	Weissella koreensis (strain KACC 15510)	MtN3_slv	1.5e-10	3
F8NCM7	Prevotella multisaccharivorax DSM 17128.	MtN3_slv	2.1e-10	3
F9CX75	Candidatus Nitrosoarchaeum koreensis MY1.	MtN3_slv	1.3e-11	3
F9CZL8	Prevotella dentalis (strain ATCC 49559 / DSM 3688 / JCM 13448 /NCTC 12043 / ES 2772)	MtN3_slv	1e-08	3
F9DE62	Prevotella nigrescens ATCC 33563.	MtN3_slv	2.3e-09	3
F9DKU9	Prevotella pallens ATCC 700821.	MtN3_slv	4.1e-10	3
F9EQ65	Fusobacterium nucleatum subsp. animalis ATCC 51191.	MtN3_slv	2.4e-13	3
F9LWT3	Streptococcus mitis bv. 2 str. SK95.	MtN3_slv	4e-13	3
F9LZ01	Streptococcus mitis bv. 2 str. SK95.	MtN3_slv	4.1e-09	4
F9PC07	Streptococcus infantis X.	MtN3_slv	1.2e-12	3
F9PDH9	Streptococcus infantis X.	MtN3_slv	1.1e-12	3
F9PWL7	Streptococcus infantis SK970.	MtN3_slv	1.3e-12	3
F9RBV9	Vibrio sp. (strain N418)	MtN3_slv	0	3
F9RVP3	Vibrio scophthalmi LMG 19158.	MtN3_slv	1.8e-11	3
F9RWQ0	Vibrio ichthyoenteri ATCC 700023.	MtN3_slv	6.1e-13	3
F9UGA5	Thiocapsa marina 5811.	MtN3_slv	5.6e-09	3
G0A2P9	Methylomonas methanica (strain MC09)	MtN3_slv	1.4e-09	3
G0GZ72	Rickettsia heilongjiangensis (strain ATCC VR-1524 / 054)	MtN3_slv	6e-11	3
G0I7J8	Streptococcus pseudopneumoniae (strain IS7493)	MtN3_slv	4.2e-13	3
G0IBT1	Streptococcus pseudopneumoniae (strain IS7493)	MtN3_slv	1.9e-11	3
G0LAJ9	Zobellia galactanivorans (strain DSM 12802 / CCUG 47099 / CIP 106680 /NCIMB 13871 / Dsij)	MtN3_slv	1e-11	3
G0UF81	Weissella thailandensis fsh4-2.	MtN3_slv	1.1e-10	3
G1VA76	Prevotella sp. C561.	MtN3_slv	1.2e-09	3
G1WCE8	Prevotella oulorum F0390.	MtN3_slv	4.1e-11	3
G2DYM2	Thiorhodococcus drewsii AZ1.	MtN3_slv	7.5e-12	3
G2GSZ1	Streptococcus salivarius M18.	MtN3_slv	1.2e-13	3
G2H8V5	Desulfovibrio sp. A2.	MtN3_slv	6.4e-11	3
G2IUW5	Pseudogulbenkiania sp. (strain NH8B)	MtN3_slv	1e-09	3
G2LHS6	Chloracidobacterium thermophilum (strain B)	MtN3_slv	5.3e-12	3
G2SK34	Rhodothermus marinus SG0.5JP17-172.	MtN3_slv	4.7e-14	3
G3IV33	Methylobacter tundripaludum (strain ATCC BAA-1195 / SV96)	MtN3_slv	1.4e-12	3
G3Z718	Neisseria sp. GT4A_CT1.	MtN3_slv	1.7e-11	3
G4A7Q9	Aggregatibacter actinomycetemcomitans serotype e str. SC1083.	MtN3_slv	2.9e-11	3
G4FKG6	Synechococcus sp. WH 8016.	MtN3_slv	5.8e-11	3
G5EPU2	Rothia mucilaginosa M508.	MtN3_slv	4.2e-09	3
G5GFY3	Johnsonella ignava ATCC 51276.	MtN3_slv	1.3e-10	3
G5GZY4	Selenomonas noxia F0398.	MtN3_slv	1.2e-08	3
G6FX77	Fischerella sp. JSC-11.	MtN3_slv	7.2e-13	3
G7DFP4	Bradyrhizobium japonicum USDA 6.	MtN3_slv	8.9e-14	3
G7EUA5	Pseudoalteromonas sp. BSi20311.	MtN3_slv	7.7e-09	7
G7WPD8	Methanosaeta harundinacea (strain 6Ac)	MtN3_slv	3.6e-14	3
G8PDK4	Pediococcus claussenii (strain ATCC BAA-344 / DSM 14800 / JCM 18046 /KCTC 3811 / P06)	MtN3_slv	4e-10	3
G8R4M5	Owenweeksia hongkongensis (strain DSM 17368 / CIP 108786 / JCM 12287 /NRRL B-23963 / UST20020801)	MtN3_slv	4.7e-15	3
G9PGS8	Actinomyces graevenitzii C83.	MtN3_slv	3.2e-10	3
G9WGI5	Oenococcus kitaharae DSM 17330.	MtN3_slv	4.4e-09	3
G9WPJ5	Oribacterium parvum ACB1.	MtN3_slv	6.5e-11	3
G9WRX0	Oribacterium asaccharolyticum ACB7.	MtN3_slv	1.9e-11	3
G9WS99	Oribacterium asaccharolyticum ACB7.	MtN3_slv	1.1e-10	3
G9Z4U1	Yokenella regensburgei ATCC 43003.	MtN3_slv	7.1e-11	3
G9Z7Q7	Yokenella regensburgei ATCC 43003.	MtN3_slv	7e-13	3
H0PST7	Azoarcus sp. KH32C.	MtN3_slv	6.5e-10	3
H1HMJ9	Prevotella maculosa OT 289.	MtN3_slv	9.5e-10	3
H1HW36	Stomatobaculum longum.	MtN3_slv	3.2e-11	3
H1HWB5	Stomatobaculum longum.	MtN3_slv	9.8e-12	3
H1LI98	Lactobacillus kisonensis F0435.	MtN3_slv	4.1e-10	3
H1LYT9	Lachnospiraceae bacterium oral taxon 082 str. F0431.	MtN3_slv	8.3e-11	3
H1PJP3	Eubacterium infirmum F0142.	MtN3_slv	3.7e-11	3
H1Q0C6	Prevotella micans F0438.	MtN3_slv	2e-09	3
H1WQR5	Leuconostoc citreum LBAE C10.	MtN3_slv	2.1e-10	3
H1WT54	Leuconostoc citreum LBAE C10.	MtN3_slv	1.1e-10	3
H1WT69	Leuconostoc citreum LBAE C10.	MtN3_slv	1.2e-11	3
H1Y2Y8	Mucilaginibacter paludis DSM 18603.	MtN3_slv	1.5e-12	3
H3NBE3	Klebsiella michiganensis.	MtN3_slv	2e-12	3
H5YI48	Bradyrhizobium sp. WSM471.	MtN3_slv	4.2e-14	3
H6PUV7	Rickettsia philipii (strain 364D)	MtN3_slv	3.5e-11	3
H8GJS9	Methylomicrobium album BG8.	MtN3_slv	3.2e-11	3
H8K336	Rickettsia amblyommatis (strain GAT-30V)	MtN3_slv	1.9e-11	3
H8K6K3	Rickettsia australis (strain Cutlack)	MtN3_slv	3.2e-11	3
I0G2V1	Bradyrhizobium sp. S23321.	MtN3_slv	4e-13	3
I0HG28	Actinoplanes missouriensis (strain ATCC 14538 / DSM 43046 / CBS 188.64/ JCM 3121 / NCIMB 12654 / NBRC 102363 / 431)	MtN3_slv	2.3e-09	7
I0INB6	Leptospirillum ferrooxidans (strain C2-3)	MtN3_slv	6.9e-11	3
I0QEW9	Streptococcus oralis SK10.	MtN3_slv	6.9e-11	3
I0SJB2	Streptococcus anginosus subsp. whileyi CCUG 39159.	MtN3_slv	1.3e-12	3
I0T9G1	Prevotella sp. oral taxon 306 str. F0472.	MtN3_slv	2.1e-09	3
I0XRX9	Leptospira licerasiae serovar Varillal str. VAR 010.	MtN3_slv	3e-15	3
I1DQU2	Campylobacter concisus UNSWCD.	MtN3_slv	1.2e-12	3
I1ZKR4	Streptococcus parasanguinis FW213.	MtN3_slv	2.1e-11	3
I1ZKR6	Streptococcus parasanguinis FW213.	MtN3_slv	6.6e-13	3
I2ETQ7	Emticicia oligotrophica (strain DSM 17448 / GPTSA100-15)	MtN3_slv	6e-13	3
I2J7V9	Streptococcus sp. SK140.	MtN3_slv	3.2e-12	3
I2NSW5	Neisseria sicca VK64.	MtN3_slv	2.5e-11	3
I2QPQ6	Bradyrhizobium sp. WSM1253.	MtN3_slv	9.3e-14	3
I3D2P6	Candidatus Nitrosopumilus salaria BD31.	MtN3_slv	7.2e-13	3
I3YBV0	Thiocystis violascens (strain ATCC 17096 / DSM 198 / 6111)	MtN3_slv	6.3e-12	3
I3YZZ2	Aequorivita sublithincola (strain DSM 14238 / LMG 21431 / ACAM 643 /9-3)	MtN3_slv	3e-16	3
I4B914	Turneriella parva (strain ATCC BAA-1111 / DSM 21527 / NCTC 11395 / H)	MtN3_slv	9.5e-12	3
I4GGJ1	Microcystis aeruginosa PCC 7941.	MtN3_slv	4.3e-12	3
I4I714	Microcystis aeruginosa PCC 9809.	MtN3_slv	2.2e-12	3
I4I994	Microcystis sp. T1-4.	MtN3_slv	4e-12	3
I7L6T7	Lactococcus raffinolactis 4877.	MtN3_slv	1.3e-12	3
I7LLJ3	Methanoculleus bourgensis (strain ATCC 43281 / DSM 3045 / OCM 15 /MS2)	MtN3_slv	4.1e-12	3
J0S1V5	Methanofollis liminatans DSM 4140.	MtN3_slv	4.5e-13	3
J1KY42	Flavobacterium sp. F52.	MtN3_slv	2.8e-16	3
J2CQI5	Sphingobium sp. AP49.	MtN3_slv	3.1e-12	3
J2IZG5	Flavobacterium sp. (strain CF136)	MtN3_slv	1.5e-16	3
J3CEW2	Phyllobacterium sp. YR531.	MtN3_slv	3.9e-09	3
J3I472	Bradyrhizobium sp. YR681.	MtN3_slv	3.7e-13	3
J4KAF6	Streptococcus anginosus SK1138.	MtN3_slv	1.1e-12	3
J4UTB3	Haemophilus sputorum HK 2154.	MtN3_slv	2e-11	3
J4VLW2	Porphyromonas sp. oral taxon 279 str. F0450.	MtN3_slv	1.7e-10	3
J4X7A2	Selenomonas sp. FOBRC6.	MtN3_slv	3.1e-09	3
J5GSU6	Streptococcus oralis SK304.	MtN3_slv	1.7e-13	3
J5H936	Streptococcus anginosus SK1138.	MtN3_slv	1.9e-14	3
J5V1K5	Capnocytophaga sp. CM59.	MtN3_slv	1.9e-11	3
J6HK91	Selenomonas sp. CM52.	MtN3_slv	4.1e-10	3
J6HW72	Capnocytophaga sp. CM59.	MtN3_slv	1.3e-12	3
J6I465	Selenomonas sp. CM52.	MtN3_slv	3.4e-10	3
J6ILL9	Slackia sp. CM382.	MtN3_slv	4.2e-11	3
J6LJR0	Rhodovulum sp. PH10.	MtN3_slv	1.1e-12	3
J7SKG9	Morganella morganii subsp. morganii KT.	MtN3_slv	3.5e-13	3
J7T7Y3	Streptococcus salivarius K12.	MtN3_slv	6.2e-13	3
J7TFX4	Streptococcus salivarius K12.	MtN3_slv	3.4e-11	3
J8S6G2	Fusobacterium hwasookii ChDC F128.	MtN3_slv	8.2e-12	3
J8VMT4	Fusobacterium hwasookii ChDC F128.	MtN3_slv	8e-13	3
K0B754	Candidatus Nitrosopumilus koreensis AR1.	MtN3_slv	9.5e-13	3
K0BBR8	Candidatus Nitrosopumilus sediminis.	MtN3_slv	5.1e-13	3
K0I9X1	Nitrososphaera gargensis (strain Ga9.2)	MtN3_slv	5e-14	3
K0MTI0	Lactobacillus casei W56.	MtN3_slv	1.6e-09	3
K0NEI5	Lactobacillus equicursoris 66c.	MtN3_slv	3.8e-11	3
K1GK18	Fusobacterium periodonticum D10.	MtN3_slv	2.9e-12	3
K1NU75	Lactobacillus crispatus FB077-07.	MtN3_slv	2.7e-09	3
K2KL14	Oceanibaculum indicum P24.	MtN3_slv	2.4e-10	3
K5C707	Leptospira meyeri serovar Hardjo str. Went 5.	MtN3_slv	7.2e-15	3
K6GUZ9	Desulfovibrio magneticus str. Maddingley MBC34.	MtN3_slv	1.3e-08	3
K6RRM1	Lactobacillus casei UW4.	MtN3_slv	9.3e-11	3
K6TTJ9	Methanobacterium sp. Maddingley MBC34.	MtN3_slv	1.6e-23	3
K7W6L9	Anabaena sp. 90.	MtN3_slv	3e-11	3
K8W659	Providencia burhodogranariea DSM 19968.	MtN3_slv	2.8e-12	3
K9CUA8	Sphingobium yanoikuyae ATCC 51230.	MtN3_slv	2.5e-13	3
K9PQP0	Calothrix sp. PCC 7507.	MtN3_slv	1.4e-13	3
K9QAR5	Nostoc sp. PCC 7107.	MtN3_slv	6.7e-12	3
K9QW63	Nostoc sp. (strain ATCC 29411 / PCC 7524)	MtN3_slv	9.7e-11	3
K9SXE6	Synechococcus sp. PCC 7502.	MtN3_slv	1.6e-13	3
K9T1G5	Pleurocapsa sp. PCC 7327.	MtN3_slv	3.2e-12	3
K9TIF4	Oscillatoria acuminata PCC 6304.	MtN3_slv	7.4e-13	3
K9U2F6	Chroococcidiopsis thermalis PCC 7203.	MtN3_slv	8.7e-13	3
K9UD00	Chamaesiphon minutus (strain ATCC 27169 / PCC 6605)	MtN3_slv	6.2e-13	3
K9UVI7	Calothrix sp. PCC 6303.	MtN3_slv	1.4e-13	3
K9WI95	Microcoleus sp. PCC 7113.	MtN3_slv	2.2e-11	3
K9X1H5	Cylindrospermum stagnale PCC 7417.	MtN3_slv	5.4e-13	3
K9XA23	Gloeocapsa sp. PCC 7428.	MtN3_slv	1.1e-09	3
K9XSC2	Stanieria cyanosphaera (strain ATCC 29371 / PCC 7437)	MtN3_slv	2.9e-10	3
K9Y6Z5	Halothece sp. (strain PCC 7418)	MtN3_slv	1.9e-09	3
K9YRH2	Dactylococcopsis salina PCC 8305.	MtN3_slv	1.4e-09	3
K9ZAS3	Cyanobacterium aponinum (strain PCC 10605)	MtN3_slv	2.2e-12	3
K9ZBL3	Anabaena cylindrica (strain ATCC 27899 / PCC 7122)	MtN3_slv	1.5e-12	3
L0HC97	Methanoregula formicica (strain DSM 22288 / NBRC 105244 / SMSP)	MtN3_slv	3e-09	3
L0KKW8	Mesorhizobium australicum (strain HAMBI 3006 / LMG 24608 / WSM2073)	MtN3_slv	5.7e-13	3
L1NGF3	Prevotella saccharolytica F0055.	MtN3_slv	3.7e-09	3
L1NGM6	Porphyromonas catoniae F0037.	MtN3_slv	3.9e-11	3
L1NVE3	Neisseria sp. oral taxon 020 str. F0370.	MtN3_slv	1.7e-13	3
L1NVP5	Capnocytophaga sp. oral taxon 332 str. F0381.	MtN3_slv	1.9e-11	3
L1P035	Capnocytophaga sp. oral taxon 332 str. F0381.	MtN3_slv	1.9e-10	3
L1P873	Capnocytophaga sp. oral taxon 332 str. F0381.	MtN3_slv	1.1e-08	3
L1P8T2	Capnocytophaga sp. oral taxon 332 str. F0381.	MtN3_slv	2.1e-11	3
L1PE31	Capnocytophaga sp. oral taxon 324 str. F0483.	MtN3_slv	9.6e-12	3
L1PFH6	Actinomyces sp. oral taxon 181 str. F0379.	MtN3_slv	8.1e-12	3
L1Q0A2	Capnocytophaga sp. oral taxon 326 str. F0382.	MtN3_slv	1.6e-11	3
L8N6I6	Pseudanabaena biceps PCC 7429.	MtN3_slv	4e-14	3
L8NVS5	Microcystis aeruginosa DIANCHI905.	MtN3_slv	6e-12	3
M1RUC4	Hydrogenobaculum sp. HO.	MtN3_slv	2.1e-11	3
M2BRK5	Treponema denticola H1-T.	MtN3_slv	1.2e-10	3
M2BUJ0	Treponema denticola SP33.	MtN3_slv	3e-10	3
M3AB79	Magnetospirillum caucaseum.	MtN3_slv	4.7e-09	3
M3GZ76	Campylobacter showae CC57C.	MtN3_slv	5.4e-13	3
M3H451	Leptospira weilii serovar Topaz str. LT2116.	MtN3_slv	1.8e-14	3
M5IHE9	Campylobacter showae CSUNSWCD.	MtN3_slv	4.6e-13	3
M6C717	Leptospira meyeri serovar Semaranga str. Veldrot Semarang 173.	MtN3_slv	3.8e-15	3
M6DD04	Leptospira sp. B5-022.	MtN3_slv	3.9e-15	3
M6E8H4	Leptospira sp. serovar Kenya str. Sh9.	MtN3_slv	3.9e-13	3
M6VD55	Leptospira mayottensis 200901116.	MtN3_slv	3.2e-13	3
M6WRI1	Leptospira borgpetersenii serovar Pomona str. 200901868.	MtN3_slv	4.2e-13	3
M6YYZ6	Leptospira santarosai str. 200702252.	MtN3_slv	1.2e-13	3
M7D269	Morganella morganii SC01.	MtN3_slv	1.3e-12	3
M7TX05	Thermoplasmatales archaeon SCGC AB-539-N05.	MtN3_slv	1.5e-12	3
N1U9F0	Leptospira weilii str. Ecochallenge.	MtN3_slv	5.7e-14	3
N1W5L2	Leptospira vanthielii serovar Holland str. Waz Holland = ATCC 700522.	MtN3_slv	1.1e-14	3
N1WJW5	Leptospira weilii serovar Ranarum str. ICFT.	MtN3_slv	2.2e-14	3
N1ZSK9	Lactobacillus murinus ASF361.	MtN3_slv	4e-09	3
N9BT92	Acinetobacter soli NIPH 2899.	MtN3_slv	2.3e-12	3
P0DMV3	Escherichia coli (strain UMEA 3162-1)	MtN3_slv	5.5e-14	3
Q04RM7	Leptospira borgpetersenii serovar Hardjo-bovis (strain JB197)	MtN3_slv	4.2e-13	3
Q0W8B1	Methanocella arvoryzae (strain DSM 22066 / NBRC 105507 / MRE50)	MtN3_slv	8.8e-09	3
Q0YPL7	Chlorobium ferrooxidans DSM 13031.	MtN3_slv	2.3e-12	3
Q11VQ0	Cytophaga hutchinsonii (strain ATCC 33406 / NCIMB 9469)	MtN3_slv	4.7e-16	3
Q122N6	Polaromonas sp. (strain JS666 / ATCC BAA-500)	MtN3_slv	7.5e-09	3
Q1PKR6	uncultured Prochlorococcus marinus clone ASNC612.	MtN3_slv	1.8e-10	3
Q1PL75	uncultured Prochlorococcus marinus clone ASNC1363.	MtN3_slv	1.5e-10	3
Q1RK22	Rickettsia bellii (strain RML369-C)	MtN3_slv	1.3e-11	3
Q21EM2	Saccharophagus degradans (strain 2-40 / ATCC 43961 / DSM 17024)	MtN3_slv	1.3e-13	3
Q222V3	Rhodoferax ferrireducens (strain ATCC BAA-621 / DSM 15236 / T118)	MtN3_slv	6.6e-10	3
Q2FLF8	Methanospirillum hungatei JF-1 (strain ATCC 27890 / DSM 864 / NBRC100397 / JF-1)	MtN3_slv	3.8e-10	3
Q2S8H8	Hahella chejuensis (strain KCTC 2396)	MtN3_slv	3.8e-11	3
Q2W7Q8	Magnetospirillum magneticum (strain AMB-1 / ATCC 700264)	MtN3_slv	3.4e-09	3
Q319W2	Prochlorococcus marinus (strain MIT 9312)	MtN3_slv	1.3e-09	3
Q39VX0	Geobacter metallireducens (strain GS-15 / ATCC 53774 / DSM 7210)	MtN3_slv	4.3e-11	3
Q3B6J0	Chlorobium luteolum (strain DSM 273 / 2530)	MtN3_slv	8.7e-12	3
Q3MFM5	Anabaena variabilis (strain ATCC 29413 / PCC 7937)	MtN3_slv	9.8e-11	4
Q46JP7	Prochlorococcus marinus (strain NATL2A)	MtN3_slv	4.3e-12	3
Q4UMV8	Rickettsia felis (strain ATCC VR-1525 / URRWXCal2)	MtN3_slv	1.3e-11	3
Q57574	Methanocaldococcus jannaschii (strain ATCC 43067 / DSM 2661 / JAL-1 /JCM 10045 / NBRC 100440)	MtN3_slv	1.5e-11	3
Q64BS5	Uncultured archaeon GZfos26G2.	MtN3_slv	1.6e-08	3
Q6FFR8	Acinetobacter baylyi (strain ATCC 33305 / BD413 / ADP1)	MtN3_slv	1.4e-12	3
Q701Y2	uncultured crenarchaeote.	MtN3_slv	2.4e-17	3
Q72FY5	Desulfovibrio vulgaris (strain Hildenborough / ATCC 29579 / DSM 644 /NCIMB 8303)	MtN3_slv	2.9e-12	3
Q73JY4	Treponema denticola (strain ATCC 35405 / CIP 103919 / DSM 14222)	MtN3_slv	1.1e-10	3
Q74D43	Geobacter sulfurreducens (strain ATCC 51573 / DSM 12127 / PCA)	MtN3_slv	1e-10	3
Q74IV1	Lactobacillus johnsonii (strain CNCM I-12250 / La1 / NCC 533)	MtN3_slv	4e-09	3
Q7V0T0	Prochlorococcus marinus subsp. pastoris (strain CCMP1986 / NIES-2087 /MED4)	MtN3_slv	7.9e-10	3
Q7V742	Prochlorococcus marinus (strain MIT 9313)	MtN3_slv	2.4e-12	3
Q7V770	Prochlorococcus marinus (strain MIT 9313)	MtN3_slv	1.6e-09	3
Q7VAL4	Prochlorococcus marinus (strain SARG / CCMP1375 / SS120)	MtN3_slv	2.6e-13	3
Q7VBA4	Prochlorococcus marinus (strain SARG / CCMP1375 / SS120)	MtN3_slv	9.9e-10	3
Q89G85	Bradyrhizobium diazoefficiens (strain JCM 10833 / IAM 13628 / NBRC14792 / USDA 110)	MtN3_slv	1.2e-13	3
Q8DR88	Streptococcus pneumoniae (strain ATCC BAA-255 / R6)	MtN3_slv	9.1e-13	3
Q8F4F7	Leptospira interrogans serogroup Icterohaemorrhagiae serovar Lai (strain 56601)	MtN3_slv	4.9e-14	3
Q8KG92	Chlorobium tepidum (strain ATCC 49652 / DSM 12025 / NBRC 103806 /TLS)	MtN3_slv	2.8e-11	3
Q98RJ6	Mycoplasma pulmonis (strain UAB CTIP)	MtN3_slv	4.1e-11	7
R1IWK0	Grimontia indica.	MtN3_slv	2.5e-10	3
R2QKC6	Enterococcus moraviensis ATCC BAA-383.	MtN3_slv	2.4e-12	3
R2R3R6	Enterococcus malodoratus ATCC 43197.	MtN3_slv	3.2e-12	3
R2SRT3	Enterococcus pallens ATCC BAA-351.	MtN3_slv	1.5e-12	3
R3I0F3	Enterococcus faecalis ATCC 6055.	MtN3_slv	7.5e-09	3
R4RJM8	Lactobacillus fermentum F-6.	MtN3_slv	9.9e-10	3
R5SI07	Dialister invisus CAG:218.	MtN3_slv	1.2e-10	3
R5ZD72	Lactobacillus amylovorus CAG:719.	MtN3_slv	3.5e-11	3
R6I3X2	Azospirillum sp. CAG:260.	MtN3_slv	2.9e-11	3
R7WZY5	Pandoraea sp. SD6-2.	MtN3_slv	2.6e-11	3
R8WJG7	Citrobacter sp. KTE151.	MtN3_slv	2.1e-13	3
R8ZXC5	Leptospira yanagawae serovar Saopaulo str. Sao Paulo = ATCC 700523.	MtN3_slv	4.3e-15	3
R9X0K2	Lactobacillus plantarum 16.	MtN3_slv	1.9e-10	3
S0KJM1	Enterococcus avium ATCC 14025.	MtN3_slv	7.7e-11	3
S2EWR2	Candidatus Nitrosoarchaeum limnia BG20.	MtN3_slv	9.2e-12	3
S2SGR3	Lactobacillus paracasei subsp. paracasei Lpp126.	MtN3_slv	8.6e-11	3
S3AKI3	Streptococcus sp. HPH0090.	MtN3_slv	2.6e-12	3
S3BA79	Streptococcus sp. HPH0090.	MtN3_slv	5.2e-11	3
S3ICL5	Rhizobium grahamii CCGE 502.	MtN3_slv	4.1e-11	3
S3J7C5	Microcystis aeruginosa SPC777.	MtN3_slv	1.8e-12	3
S3JX89	Treponema medium ATCC 700293.	MtN3_slv	6.3e-12	3
S3KKS3	Treponema socranskii subsp. paredis ATCC 35535.	MtN3_slv	5.8e-13	3
S3LQP4	Treponema vincentii F0403.	MtN3_slv	6.1e-11	3
S3UJQ2	Leptospira wolffii serovar Khorat str. Khorat-H2.	MtN3_slv	2.3e-13	3
S3UYY7	Leptospira fainei serovar Hurstbridge str. BUT 6.	MtN3_slv	3.6e-13	3
S4FJB8	Enterococcus faecium SB2C-2.	MtN3_slv	5.3e-09	3
S4NJ70	Lactobacillus otakiensis DSM 19908 = JCM 15040.	MtN3_slv	1.8e-10	3
S4XQ88	Sorangium cellulosum So0157-2.	MtN3_slv	5.1e-11	3
S6AAI2	Sulfuricella denitrificans skB26.	MtN3_slv	1.8e-11	3
S6HCL2	Osedax symbiont Rs1.	MtN3_slv	2.4e-12	3
S8FBR0	Bacteroidetes bacterium oral taxon 272 str. F0290.	MtN3_slv	4.3e-09	3
T0F6B7	Leptospira broomii serovar Hurstbridge str. 5399.	MtN3_slv	1e-11	3
T0FHK3	Leptospira noguchii serovar Panama str. CZ214.	MtN3_slv	7.5e-14	3
T0H2P2	Leptospira alstonii serovar Pingchang str. 80-412.	MtN3_slv	1.3e-13	3
T0HKC1	Sphingobium baderi LL03.	MtN3_slv	4.4e-11	3
T0TTW9	Streptococcus sp. HSISS2.	MtN3_slv	3.7e-10	3
T0U3Y9	Streptococcus sp. HSISS1.	MtN3_slv	1.6e-11	3
T0XUI6	Leptospirillum sp. Group IV 'UBA BS'.	MtN3_slv	1.5e-12	3
T1ZFL3	Streptococcus intermedius B196.	MtN3_slv	3.4e-14	3
T1ZFS7	Streptococcus intermedius B196.	MtN3_slv	2e-12	3
T2GA53	Desulfovibrio gigas DSM 1382 = ATCC 19364.	MtN3_slv	6.3e-13	3
T2J6D0	Crocosphaera watsonii WH 0401.	MtN3_slv	1.2e-11	3
T2JVK4	Crocosphaera watsonii WH 0402.	MtN3_slv	8e-12	3
T2K1G0	Escherichia coli.	MtN3_slv	6.9e-14	3
T2KM66	Formosa agariphila KMM 3901.	MtN3_slv	5.7e-14	3
U1JY01	Pseudoalteromonas marina DSM 17587.	MtN3_slv	4.3e-09	6
U1PXP3	Actinomyces graevenitzii F0530.	MtN3_slv	4.9e-11	3
U1R6T0	Actinobaculum sp. oral taxon 183 str. F0552.	MtN3_slv	2.4e-10	3
U2AS98	Capnocytophaga sp. oral taxon 863 str. F0517.	MtN3_slv	3.6e-11	3
U2AXA3	Capnocytophaga sp. oral taxon 863 str. F0517.	MtN3_slv	8.9e-13	3
U2F3C8	Campylobacter concisus UNSW1.	MtN3_slv	9.3e-13	3
U2FKG7	Campylobacter concisus UNSW2.	MtN3_slv	5.6e-13	3
U2GU87	Campylobacter concisus ATCC 51561.	MtN3_slv	7.7e-13	3
U2INU5	Prevotella sp. F0091.	MtN3_slv	4.5e-09	3
U2IYB1	Porphyromonas sp. oral taxon 278 str. W7784.	MtN3_slv	1e-10	3
U2JKK7	Peptostreptococcaceae bacterium oral taxon 113 str. W5053.	MtN3_slv	3.6e-10	3
U2LU35	Selenomonas sp. oral taxon 892 str. F0426.	MtN3_slv	5.8e-09	3
U2MAL2	Prevotella salivae F0493.	MtN3_slv	3e-09	3
U2MB81	Treponema socranskii subsp. socranskii VPI DR56BR1116 = ATCC 35536.	MtN3_slv	5.5e-13	3
U2MNC3	Prevotella pleuritidis F0068.	MtN3_slv	1.1e-10	3
U2PB00	Leptotrichia sp. oral taxon 879 str. F0557.	MtN3_slv	2e-11	3
U2QF08	Prevotella baroniae F0067.	MtN3_slv	2.7e-10	3
U2QSQ9	Leptotrichia sp. oral taxon 215 str. W9775.	MtN3_slv	1.4e-11	3
U2R1V5	Leptotrichia sp. oral taxon 879 str. F0557.	MtN3_slv	1.3e-11	3
U2SYM7	Leptotrichia sp. oral taxon 215 str. W9775.	MtN3_slv	2.5e-12	3
U2TV29	Olsenella profusa F0195.	MtN3_slv	1.9e-10	3
U2WF55	Leptotrichia sp. oral taxon 225 str. F0581.	MtN3_slv	9.9e-12	3
U2YAR6	Streptococcus constellatus subsp. pharyngis SK1060 = CCUG 46377.	MtN3_slv	1.1e-12	3
U2YGU2	Streptococcus anginosus T5.	MtN3_slv	4.5e-13	3
U2Z4W8	Streptococcus intermedius SK54.	MtN3_slv	1e-12	3
U3U6N2	Plautia stali symbiont.	MtN3_slv	1.1e-10	4
U4QPJ0	Leptospirillum sp. Group II 'C75'.	MtN3_slv	1.5e-11	3
U5NAU8	Candidatus Symbiobacter mobilis CR.	MtN3_slv	3.8e-11	3
U5P264	Streptococcus sp. I-P16.	MtN3_slv	9.5e-13	3
U5P751	Streptococcus sp. I-G2.	MtN3_slv	1.1e-12	3
U5PNK8	Lactococcus lactis subsp. lactis KLDS 4.0325.	MtN3_slv	7.7e-12	3
U7QNN3	Lyngbya aestuarii BL J.	MtN3_slv	1.1e-11	3
U7SM37	Fusobacterium nucleatum CTI-5.	MtN3_slv	2.5e-13	3
U7TXR4	Fusobacterium nucleatum CTI-6.	MtN3_slv	2.3e-12	3
U7UV41	Cetobacterium somerae ATCC BAA-474.	MtN3_slv	2.3e-13	3
U7V5K0	Cetobacterium somerae ATCC BAA-474.	MtN3_slv	1.1e-12	3
V1CHF6	Eubacterium brachy ATCC 33089.	MtN3_slv	4.7e-11	3
V2TRY2	Acinetobacter nectaris CIP 110549.	MtN3_slv	8.9e-12	4
V5BUD7	Methyloglobulus morosus KoM1.	MtN3_slv	4.4e-11	3
V5P2V2	Lactobacillus johnsonii N6.2.	MtN3_slv	2.9e-09	3
V5ZD94	Erwinia piriflorinigrans CFBP 5888.	MtN3_slv	2.5e-11	4
V6ATD3	Thaumarchaeota archaeon N4.	MtN3_slv	2.7e-12	3
V6EZI6	Magnetospirillum gryphiswaldense MSR-1 v2.	MtN3_slv	1.7e-10	3
V6GNI4	Leptospira noguchii str. Cascata.	MtN3_slv	1.4e-13	3
V6HJW8	Leptospira inadai serovar Lyme str. 10.	MtN3_slv	4.3e-12	3
V6HZX4	Leptospira alexanderi serovar Manhao 3 str. L 60.	MtN3_slv	4.1e-14	3
V6I462	Leptospira kmetyi serovar Malaysia str. Bejo-Iso9.	MtN3_slv	1.8e-13	3
V7EPG9	Mesorhizobium sp. LSJC264A00.	MtN3_slv	5.1e-15	3
V7IEY9	Eikenella corrodens CC92I.	MtN3_slv	6.9e-12	3
V8IB77	Streptococcus mitis 27/7.	MtN3_slv	4.2e-13	3
V9HKL1	Simonsiella muelleri ATCC 29453.	MtN3_slv	3.9e-10	3
W0A0H7	Aeromonas hydrophila 4AK4.	MtN3_slv	4.2e-12	3
W0F3B0	Niabella soli DSM 19437.	MtN3_slv	1.8e-18	3
W1TZ03	Streptococcus anginosus DORA_7.	MtN3_slv	4.8e-14	3
W1UTW5	Veillonella dispar DORA_11.	MtN3_slv	7.8e-10	3
W1VSK7	Streptococcus parasanguinis DORA_23_24.	MtN3_slv	7.7e-11	3
W1W911	Veillonella sp. DORA_A_3_16_22.	MtN3_slv	2e-09	3
W2CEZ4	Tannerella sp. oral taxon BU063 isolate Cell 5.	MtN3_slv	6.9e-12	3
W2CIB6	Tannerella sp. oral taxon BU063 isolate Cell 1/3.	MtN3_slv	1.2e-11	3
W3RQA5	Afipia sp. P52-10.	MtN3_slv	3.9e-12	3
W3Y5L2	Veillonella sp. AS16.	MtN3_slv	9.9e-10	3
W4TDA2	Chryseobacterium indologenes NBRC 14944.	MtN3_slv	2.1e-16	3
W6K669	Magnetospira sp. QH-2.	MtN3_slv	2.5e-15	3
W7QVL0	Catenovulum agarivorans DS-2.	MtN3_slv	1.3e-13	3
W7WZS8	Hydrogenophaga sp. T4.	MtN3_slv	8.6e-10	3
X2H9Q8	Gilliamella apicola.	MtN3_slv	2.2e-11	3
X5JFX4	Richelia intracellularis.	MtN3_slv	2.4e-14	3
X6Q0E5	Prevotella sp. ICM33.	MtN3_slv	1.5e-09	3
X8GVD2	Shuttleworthia sp. MSX8B.	MtN3_slv	1.1e-10	3
X8IBZ7	Fusobacterium sp. CM1.	MtN3_slv	2e-13	3
X8K4A9	Eubacterium sulci ATCC 35585.	MtN3_slv	3.7e-11	3
X8K710	Eubacterium sulci ATCC 35585.	MtN3_slv	1.4e-10	3
Z4WPB9	Porphyromonas catoniae ATCC 51270.	MtN3_slv	9.7e-11	3
Z4WWZ1	Atopobium sp. BS2.	MtN3_slv	9.5e-12	3
Z4WYZ1	Atopobium sp. ICM42b.	MtN3_slv	2.8e-11	3
Z4WYZ6	Atopobium sp. ICM42b.	MtN3_slv	8.8e-12	3
Z9K5C6	Pseudoalteromonas sp. SCSIO_11900.	MtN3_slv	1.2e-08	7

## Sheet: fasta
Protein sequences used in this study.
>tr|A0A023BVW7|A0A023BVW7_9FLAO Uncharacterized protein OS=Aquimarina atlantica OX=1317122 GN=ATO12_15010 PE=4 SV=1
MNFLQSIPESIFEIIGFSIGFFVCIITAIQIIKEYKSKQSSSLSPGYVMGWLFVYSFWAL
YGLRFEAIALWTTNSLALFLQIGLCIIVFKKNKKNQHV
>tr|A0A023CUB9|A0A023CUB9_9LACO Small membrane protein OS=Lactobacillus sucicola DSM 21376 = JCM 15457 OX=1423806 GN=FD15_GL001942 PE=4 SV=1
MEQETKFIRILGRVATVLAVLMYVSYIPQIMNNLQGNYGNPVQPLVAAVNCTFWCVYAYF
KKNRDWPVFWANFPGIFFGLIAFITALH
>tr|A0A024FH92|A0A024FH92_9FLAO Uncharacterized protein OS=Winogradskyella sp. PG-2 OX=754409 GN=WPG_1663 PE=4 SV=1
MENLDYIEIIGLCAAVLTTAAFLPQVYKTWKTKDVSSLSLPMLTMFFIGVVLWLIYGFLL
NRPALIFANSITCVSAFLLFYFKIKYRNR
>tr|A0A031HJQ3|A0A031HJQ3_9SPHN Putative membrane protein OS=Sphingomonas sp. RIT328 OX=1470591 GN=BW41_03699 PE=4 SV=1
MTTERRAVHLLGWIATLTAVAMYVSYVSQIRLNLAGHKGSAIQPLCTMLNCSLWVTYGLV
KQRRDWPVTLANAPGVVLGLITFVTAL
>tr|A0A059E1N5|A0A059E1N5_9RHOB Uncharacterized protein OS=Hyphomonas sp. L-53-1-40 OX=1207058 GN=L53_14440 PE=4 SV=1
MSDMIGLMAAALTTLSFLPQALMVIRTGRTDGISLIMYAMFTTGVAGWLVYGILLGSLPM
IVANSVTLLLASMILALKVRHSLQAKAQAATFSTSAPIAS
>tr|A0A059FLJ0|A0A059FLJ0_9RHOB MtN3/saliva-related transmembrane protein, conserved region OS=Hyphomonas jannaschiana VP2 OX=1280952 GN=HJA_02405 PE=4 SV=1
MIDLIGTIAAVLTTLSFVPQAILVIRTKRTEGISLTMYAMFTAGVAAWLVYGLSLGAMPI
ILANAVTLALASVILTIKIRSVFPAQPSTQGATAATSAPIAS
>tr|A0A059FPV7|A0A059FPV7_9RHOB Uncharacterized protein OS=Hyphomonas johnsonii MHS-2 OX=1280950 GN=HJO_06852 PE=4 SV=1
MTEYIGFFAAILTTISFVPQAVHILRTRETGGISLVMYVLFTLGITAWLVYGLLLASLPI
ILANAVTLGLAGTILTLKTRAVLAARQPIAQGATAATSAPIA
>tr|A0A059KL61|A0A059KL61_9BURK Uncharacterized protein OS=Sphaerotilus natans subsp. natans DSM 6575 OX=1286631 GN=X805_22390 PE=4 SV=1
MSLDPTALPLNELIGLVAALLTTLSFLPQALLTLRTRDVSGISLSMYSAFTLGVGLWLVY
GLTLGAWPVIIANALTLALAASILGMKLWFGRRPA
>tr|A0A059XZ79|A0A059XZ79_9BACT Membrane protein OS=Leptospirillum ferriphilum YSK OX=1441628 GN=Y981_07015 PE=4 SV=1
MDSANMIGFLAGALTTVSFLPQIVKVLKTRDTRSLSVSMYGLFTLGVFLWLVYGWIVHSP
PVIFYNALTFLLSAALLAAKIRWH
>tr|A0A060HPP4|A0A060HPP4_9ARCH Putative MtN3 (Sweet) Family transporter OS=Nitrososphaera viennensis EN76 OX=926571 GN=NVIE_028360 PE=4 SV=1
MAGFLTPGGQWAVVLLPLLPPQALLLQVISDGIFITLIGSAAACLTTSSFLPQIFKGYMT
KKMQDVSPYLMALYASGTTLWLAYGIFKDDWVIIGANALGTAFNLLLLYMKRIYRRPSSS
LAA
>tr|A0A060NL27|A0A060NL27_9BURK Uncharacterized conserved protein OS=Comamonadaceae bacterium A1 OX=1458425 GN=SRAA_2211 PE=4 SV=1
MPAWGELIGSMAALLTTISFIPQAWHTWRTRDVSGISLLMYSAFTLGVALWLVYGWLLGA
WPIIIANAVTLSLALGILGMKLRFGRAPGSARG
>tr|A0A060NRT3|A0A060NRT3_9BURK Uncharacterized conserved protein OS=Comamonadaceae bacterium B1 OX=1458426 GN=SMCB_2239 PE=4 SV=1
MPAWGELVGSLAALLTTLSFVPQVWHTWRTRDVSGISLAMYSAFTLGVALWLVYGWLLGA
WPIIIANAVTLSLALSILAMKLRYGRAPGKVQRRGQ
>tr|A0A062TSF8|A0A062TSF8_9RHOB Uncharacterized protein OS=Hyphomonas sp. T16B2 OX=1280941 GN=HY2_06380 PE=4 SV=1
MSDSIGLLAAALTTLSFLPQALLVIRTRQTKGISLIMYIMFTTGVAAWLVYGIMEQSLPM
ILANSVTLLLAMVILSLKIWHLLQARTQGATESTSAPIAS
>tr|A0A062U8M8|A0A062U8M8_9RHOB Uncharacterized protein OS=Hyphomonas chukchiensis OX=1280947 GN=HY30_05980 PE=4 SV=1
MAEYIGFLAAILTTASFVPQAVKILRTRQTEGISLIMYAMFTLGVAVWLAYGIMLASPSI
IAANFVTFCLASTILILKAKAVFAPPQPIAQGATAATSAPIA
>tr|A0A062UH83|A0A062UH83_9RHOB Uncharacterized protein OS=Hyphomonas beringensis OX=1280946 GN=HY29_10105 PE=4 SV=1
MSEFIGLAAAALTTLSFLPQALLVIRTRQTNGISLIMYIMFTTGVAAWLVYGIMEQSLPM
ILANSVTLLLAMVILGLKIWHSLQARTQGATEATSAPIAS
>tr|A0A062V0Z8|A0A062V0Z8_9EURY Uncharacterized protein OS=Candidatus Methanoperedens nitroreducens OX=1392998 GN=ANME2D_03087 PE=4 SV=1
MEWYIVGVTAALLTTFGFVPQIIKMYRSKSAKDVSIVTFFQFSAGVLLWALYGIHLRDII
IIAANTVSFMILLVAIALYYRYY
>tr|A0A062XF24|A0A062XF24_9LACO Small membrane protein OS=Lactobacillus animalis OX=1605 GN=Lani381_0349 PE=4 SV=1
MKNTDSKAILLLGRIGSVLSVIMYVSYIPQIMNNLNGNYGSPIQPLVAGINCTIWVIYSY
FKSQRDWPIFIANLPGVFLGFITFYTSLH
>tr|A0A063KVN2|A0A063KVN2_9GAMM Membrane protein OS=Pseudoalteromonas fuliginea OX=1872678 GN=DC53_06260 PE=4 SV=1
MAHYLPILSSFILVFSFLPLLNKIRKNRSVSGLSLLMMTFGLAQSLYFITYNIYFERYYI
ALPFIVTGALSGLILYFFARFNAAKRERVQLVTMLGFSLLPFSLLLNSNLDTATVLSALT
YVGLVMSSVRVMPQTYKTLRTGNVSNLSARYFSLQFIAGICGLVVELSNAATSTAHLLMF
IMLLLTNAVQFGCMQYYRVRPVMA
>tr|A0A064DBR7|A0A064DBR7_CITFR Uncharacterized protein OS=Citrobacter freundii MGH 56 OX=1439318 GN=AF42_04042 PE=4 SV=1
MEWHSWIGYLAACLTTLSFLPQAIKVITTRNTQGISGLMYVMFVCGLVLWLIYGLLIEDT
AVSMANFLTLLFALPILVIKSRNG
>tr|A0A066TCQ8|A0A066TCQ8_9GAMM Uncharacterized protein OS=Gilliamella apicola OX=1196095 GN=GAPWKB30_1655 PE=4 SV=1
MHLSSKAFRILGIIATVASLGMYVSYIPQIIDNLHGLKTNPIQPLAASINCSLWVCYGLL
QEKKDWPLAIANSPGVIFGLIAFFTAL
>tr|A0A066WUB9|A0A066WUB9_9FLAO Uncharacterized protein OS=Flavobacterium seoulense OX=1492738 GN=FEM21_07300 PE=4 SV=1
MEFIDVLGFFAGICVTISVIPQIWKVWKTKKVKDISLLTFSILTFGVALWVVYGVLKNDL
PIIVTNSISLTLNLLMVYFIVYYEKE
>tr|A0A068YXA6|A0A068YXA6_9BURK Uncharacterized protein OS=Polaromonas sp. CG9_12 OX=1504672 PE=4 SV=1
MNAMNLTDLVGSVAAFLTTASFLPQAWLSFRTRDVSGVSLGMYSVFTAGVALWLAYGWLL
GSWPMVIANTITLVLALAILAMKLAYGRKPGRRRSVVE
>tr|A0A069CYU3|A0A069CYU3_WEIOS Uncharacterized protein OS=Weissella oryzae (strain DSM 25784 / JCM 18191 / SG25) OX=1329250 GN=WOSG25_020310 PE=4 SV=1
MATKKGLQIIASVASIMSVLMYVSYIPQIISNLSGEPSNPIQPLVAMVNCIFWTIHGFFG
LDGKTRDRAIIFANVPGIIFGFTAALTAII
>tr|A0A069E3E4|A0A069E3E4_9RHOB MtN3/saliva-related transmembrane protein, conserved region OS=Hyphomonas adhaerens MHS-3 OX=1280949 GN=HAD_02425 PE=4 SV=1
MIDIIGTIAAVLTTLSFVPQAVLVIRTRRTEGISLAMYAMFTAGVAAWLIYGISLGAMPI
IIANVVTLALASIILTIKIRSVLPAQPSAQGATAATSAPIAS
>tr|A0A069QLC7|A0A069QLC7_PRELO Uncharacterized protein OS=Prevotella loescheii DSM 19665 = JCM 12249 = ATCC 15930 OX=1122985 GN=HMPREF1991_00212 PE=4 SV=1
MQTCVKVYHIKGDFCLFLKGIKYFCTFNNRLLEMKKEKFFGYVGWVGMCTSILMYVFYFP
QIQENLNGNKGSFIQPFMAGINCTLWVCYGLFKEKRDLPLVLANSPGVIFGFFAAFTAL
>tr|A0A069ZLB0|A0A069ZLB0_9PORP Uncharacterized protein OS=Porphyromonas sp. KLE 1280 OX=997829 GN=HMPREF1121_01310 PE=4 SV=1
MVGDLAGEAAWQSGRMRVFKSFYTFASDKIVFIHPKKYMAKSKFLTILGTVASVAAILMY
VSYISTIQGNLNGQKGDWIQPLVAAINCTLWVFYGLLQQPKRDWPIVIANAPGIVFGLAA
AITALM
>tr|A0A071LXD6|A0A071LXD6_9ENTR Membrane protein OS=Mangrovibacter sp. MFB070 OX=1224318 GN=DT73_08245 PE=4 SV=1
MEWHTFVGYLAASLTTLSFLPQAVKVITTRNTQGISLLMYLMFVCGLVMWLAYGLLIGDA
AVSLANLLTLLFALPILVIKYRQG
>tr|A0A074KWJ9|A0A074KWJ9_9BACT Uncharacterized protein OS=Anditalea andensis OX=1048983 GN=EL17_06365 PE=4 SV=1
MEWITILGLVAGACTSIAVFPQLIKAYKSKSVEDVSPGMFLVMIIGFSLWLIYGAIQKEV
AIIATNGLSLILNGIMAIFLIRYRSKRY
>tr|A0A074MXB0|A0A074MXB0_ERYLO Uncharacterized protein OS=Erythrobacter longus OX=1044 GN=EH31_09155 PE=4 SV=1
MHLFEILVVFHVITGLTGLIAFWVPIVSKKGAKNHRRWGRICCYGFMGAGALAIAMALLS
LYGPEERIPSVTDRVLFDGLFGWMMLYLGLLTIGFADYGLAVVKHSRERKALRSARYQLV
IAAVLASAAYCFYYGFTIGEALMMAVAVLGIVAMSIQQLYIWRKAAPAPRSYVGEHFRAL
IGMGISAYTAFMSVGLIRYIPEHVFNPLVWALPSAVGVSLIIGFTLQAKRVAKPRAQANA
RPTSA
>tr|A0A075FLG3|A0A075FLG3_9ARCH Uncharacterized protein OS=uncultured marine thaumarchaeote AD1000_19_G10 OX=1455898 PE=4 SV=1
MELDEITMGVIGILAGILILSGWVPQIVRGYKTKRLNDVSPYLMILIFAGAVLWLIYGIA
LDDVYIMGVNVAAMVLTMIVLSMKLKYERLAETTSE
>tr|A0A075FWA1|A0A075FWA1_9ARCH Uncharacterized protein OS=uncultured marine thaumarchaeote AD1000_71_B04 OX=1455936 PE=4 SV=1
MELDETTMGVIGIVAGILILSGWVPQIARGYKTKRLNDVSSYLMILIFAGAALWLVYGIA
LDDVYIMGVNIAAMVLTMIVLSMKLKYEKAAQTTSE
>tr|A0A075G1F4|A0A075G1F4_9ARCH Uncharacterized protein OS=uncultured marine thaumarchaeote AD1000_69_B10 OX=1455931 PE=4 SV=1
MELDETTMGVIGILAGILILSGWVPQIVRGYKTKRLNDVSPYLMILIFAGAVLWLIYGIA
LDDVYIMGVNLSAMVLTMIVLSMKLKYERLTQTTSE
>tr|A0A075G412|A0A075G412_9ARCH Uncharacterized protein OS=uncultured marine thaumarchaeote KM3_08_B06 OX=1455978 PE=4 SV=1
MELDETTMGVIGIVAGILILSGWVPQIARGYKTKRLNDVSSYLMILIFAGAALWLVYGIA
LDDVYIMGVNIAAMILTMIVLSMKLKYEKAAQTTSE
>tr|A0A075G729|A0A075G729_9ARCH Uncharacterized protein OS=uncultured marine thaumarchaeote KM3_11_E10 OX=1455991 PE=4 SV=1
MELDEVTMGIIGIMAGILILSGWVPQIAKGYRSKKLDDVSAYLMILIFAGAVLWLIYGIA
LDDVYIMGVNIAAMVLTMIVLSMKLKYEKAAQATSE
>tr|A0A075G8U1|A0A075G8U1_9ARCH Uncharacterized protein OS=uncultured marine thaumarchaeote KM3_11_C04 OX=1455990 PE=4 SV=1
MLELDDTMMGIIGILAGILILSGWVPQIAKGYKTKRLNDVSSYLMILIFVGATLWLIYGM
ALDDVYIMGVNLAAMFLTMTVLAMKLKYEKAAQTTSE
>tr|A0A075GA27|A0A075GA27_9ARCH Uncharacterized protein OS=uncultured marine thaumarchaeote KM3_13_C11 OX=1456007 PE=4 SV=1
MLDEITLGIVAIFASVLILIGWVPQIIQGYKTKKLEDVSKYLVTAIFGGAVLWLIYGIEV
NDNYIIGVNIAAMFLTMTVLIMKLKYENAFESIRK
>tr|A0A075GHS0|A0A075GHS0_9EURY Uncharacterized protein OS=uncultured marine group II/III euryarchaeote KM3_141_E04 OX=1457878 PE=4 SV=1
MIPLWVEAIGVAAGFLGVIAWIPQIRKVWVEGKHEGISLPTFSLVSASLTMWLFYGIVIE
SVAMIFANIAALSCILAIIVGVLRLRREG
>tr|A0A075GIC0|A0A075GIC0_9ARCH Uncharacterized protein OS=uncultured marine thaumarchaeote KM3_145_B06 OX=1456011 PE=4 SV=1
MLELDDTMMGVIGILAGILILSGWVPQIAKGYRTKKLTDVSSYLMILIFVGATLWLIYGM
ALDDVYIMGVNLAAMFLTMVLLAMKLKYEKNAQRTSE
>tr|A0A075GXG6|A0A075GXG6_9ARCH Uncharacterized protein OS=uncultured marine thaumarchaeote KM3_31_F03 OX=1456119 PE=4 SV=1
MELDETTMGVIGIIAGILILSGWVPQIARGYKTKRLNDVSSYLMILIFAGAALWLVYGIA
LDDVYIMGVNIAAMVLTMIVLSMKLKYEKAAQTTSE
>tr|A0A075H6F1|A0A075H6F1_9ARCH Uncharacterized protein OS=uncultured marine thaumarchaeote KM3_42_G11 OX=1456149 PE=4 SV=1
MELDETTMGVIGIIAGILILSGWIPQIARGYKTKRLNDVSSYLMILIFAGAALWLVYGIA
LDDVYIMGVNIAAMVLTMIVLSMKLKYERLTQTGSE
>tr|A0A075HKF0|A0A075HKF0_9ARCH Uncharacterized protein OS=uncultured marine thaumarchaeote KM3_74_C01 OX=1456269 PE=4 SV=1
MELDETTMGVIGIVAGILILSGWVPQIARGYKTKRLNDVSAYLMILIFAGAALWLVYGIA
LDDVYIMGVNIAAMVLTMIVLSMKLKYEKAAQTTSK
>tr|A0A075HQ30|A0A075HQ30_9ARCH Uncharacterized protein OS=uncultured marine thaumarchaeote KM3_72_D04 OX=1456262 PE=4 SV=1
MELDETTMGVIGIIAGILILSGWVPQIARGYKTKRLNDVSSYLMILIFAGAALWLVYGIA
LDDVYIMGVNIAAMVLTMIVLSMKLKYERLTQTGSE
>tr|A0A075HVX4|A0A075HVX4_9ARCH Uncharacterized protein OS=uncultured marine thaumarchaeote KM3_84_A09 OX=1456310 PE=4 SV=1
MEVDPILLTVLGVAAGVLILTGWVDQIYKGYKSKSLKDVSSFLMIFISAGAILWLIYGII
VIDVFIIGTNIAAIVLMGIVLTMKRKYDKKIQVK
>tr|A0A075HY17|A0A075HY17_9ARCH Uncharacterized protein OS=uncultured marine thaumarchaeote KM3_90_E04 OX=1456343 PE=4 SV=1
MELDETTMGVIGIMAGILILSGWVPQIVKGYKTKRLNDVSAYLMILIFAGAVLWLIYGMA
LDDVYIMGVNLAAMVLTMIVLSMKLKYEKATQNK
>tr|A0A075I510|A0A075I510_9ARCH Uncharacterized protein OS=uncultured marine thaumarchaeote KM3_97_B07 OX=1456350 PE=4 SV=1
MELDETTMGVIGIVAGILILSGWVPQIARGYKTKRLNDVSSYLMILIFAGAALWLVYGIA
LDDVYIMGVNIAAMVLTMIVLSMKLKYEKAAQTGSE
>tr|A0A075I6S5|A0A075I6S5_9ARCH Uncharacterized protein OS=uncultured marine thaumarchaeote SAT1000_09_C07 OX=1456369 PE=4 SV=1
MELDETTMGIIGIVAGILILSGWVPQIARGYKTKRLNDVSSYLMILIFAGAALWLVYGIA
LDDVYIMGVNIAAMVLTMIVLSMKLKYEKAAQTASE
>tr|A0A075I9Z5|A0A075I9Z5_9ARCH Uncharacterized protein OS=uncultured marine thaumarchaeote SAT1000_39_F02 OX=1456407 PE=4 SV=1
MELDETTMGVIGILAGILILSGWVPQIVTGYKTKRLNDVSPYLMILIFAGAVLWLIYGIA
LDDVYIMGVNLAAMVLTMIVLSMKLKYERFTQTASE
>tr|A0A075ICG4|A0A075ICG4_9ARCH Uncharacterized protein OS=uncultured marine thaumarchaeote SAT1000_52_H09 OX=1456421 PE=4 SV=1
MLELDDTTMGVIGILAGILILSGWVPQIIKGYQTKKLSDVSSYLMVLIFAGAVLWLVYGL
ALDDVYLIGVNIAAMFLTMIVLSMKLKYEKAEQRRSD
>tr|A0A075MNM2|A0A075MNM2_9ARCH Uncharacterized protein OS=Candidatus Nitrososphaera evergladensis SR1 OX=1459636 GN=NTE_01083 PE=4 SV=1
MAGFLTPGGQWAAVPLLLPPSQVLLLQVISDGIFITLVGSAAACLTTSSFLPQIFKGYRT
KKMQDVSPYLMALYASGTTLWLAYGIFKDDWVIIGANALGTAFNLLLLYMKRIYRRPSSS
LAA
>tr|A0A075TZ71|A0A075TZ71_9LACT Uncharacterized protein OS=Weissella ceti OX=759620 GN=WS74_0602 PE=4 SV=1
MSRTQVLRLIASIASVMSVLMYVSYIPQIMSNLAGNHGDPIQPLVAMINCIFWTIHGWFG
LDGHTKDKAIIFANIPGIFFGGFAFLTAIMH
>tr|A0A076LGN5|A0A076LGN5_9EURY Uncharacterized protein OS=Methanocaldococcus bathoardescens OX=1301915 GN=JH146_0767 PE=4 SV=1
MDFDVTIIGYIAGTLTTFASLPQLIKSLKEKDMSNISLAFVITFTTGLTLWLIYGILRND
YPIIVFNILSLMFWIPITYLKIKDEMRK
>tr|A0A077C5Q1|A0A077C5Q1_9PROT Uncharacterized protein OS=Candidatus [Caedibacter] acanthamoebae OX=244581 GN=IM40_05970 PE=4 SV=1
MTDEEKFLKSNFLKYYEKYMLYMGIGGQSLFYLQAIKIFLTGNAQGVSLSGFTIALISLI
SWLIYGVLIKDKVLIRVNIIAVLGAILTLSAILWVS
>tr|A0A077KK87|A0A077KK87_9FLAO MtN3/saliva family protein OS=Chryseobacterium sp. StRB126 OX=878220 GN=CHSO_1017 PE=4 SV=1
MNDNLLGIIAGVLTSIYMIPQLIKVVREKNVEDISLLMLLILISGLSLWVWYGFVKNELP
IILSNSFAVLVNISLLICYMIYHKK
>tr|A0A078BLH9|A0A078BLH9_9BURK Uncharacterized protein OS=Thiomonas sp. CB2 OX=554131 GN=THICB2_440031 PE=4 SV=1
MAFHLTDLIGYGAAFLTTVSFVPQAWLTVRTRDVSGISLGMYTLFTAGVALWLAYGVIQR
SWPLVGANAVTFLLALAVLIMRLRYGARQAG
>tr|A0A081B8F6|A0A081B8F6_9RHIZ Conserved protein OS=Tepidicaulis marinus OX=1333998 GN=M2A_0823 PE=4 SV=1
MDPITLIGMSAGTLTTLAFLPQVLRAWRTRSTADVSLLMFLAMCLGIVLWLIYGLLAGDL
PLIIANSVTLVLAGAVLVAKFRFG
>tr|A0A081QZB4|A0A081QZB4_STRMT MtN3/saliva family protein OS=Streptococcus mitis OX=28037 GN=SK608_1382 PE=4 SV=1
MSEKQMKVLGWVAIFMSVMMYVSYFPQIMNNLAGQKGNFIQPLVAAINCSLWVYYGLFKK
ERDIPLAAANAPGIVFGLVTAITALI
>tr|A0A083WU83|A0A083WU83_9FLAO Uncharacterized protein OS=Chryseobacterium antarcticum OX=266748 GN=HY04_01140 PE=4 SV=1
MNENILGLVAGGITSVAMLPQLIKVLKNKDVEDLSWLMIGTLIVGLSLWVWYGILKEELP
IILSNAFAVLVNICLLIAFFTYKKKNKK
>tr|A0A085B6D2|A0A085B6D2_9FLAO Uncharacterized protein OS=Chryseobacterium halperniae OX=421072 GN=IO89_19730 PE=4 SV=1
MDENLLGIIAGILTSVAMMPQLIKVIREKNVEDISVMMLLVLISGLSLWVWYGILKDELP
IILSNGFSVLVNLTLLTCCLIFKNKD
>tr|A0A085B8Y9|A0A085B8Y9_9FLAO Membrane protein OS=Chryseobacterium halperniae OX=421072 GN=IO89_15515 PE=4 SV=1
MESKFMQVLGWVATVTAMAMYFSYIPQISHNLNGDKGDWLQPLVAGINCSLWVTYGFMKK
PKRDWPIVVANSPGIFFGLFAFATAI
>tr|A0A085BD37|A0A085BD37_9FLAO Uncharacterized protein OS=Chryseobacterium sp. FH1 OX=1233951 GN=IO90_14565 PE=4 SV=1
MDENILGLVAGILTSVAMMPQLIKVLKDKNVEDISVMMLLVLISGLSLWVWYGILQEEWP
IILSNAFSVLVNVTLLTCCLIFKKKD
>tr|A0A085H5J0|A0A085H5J0_9ENTR Uncharacterized protein OS=Kluyvera ascorbata ATCC 33433 OX=1006000 GN=GKAS_04412 PE=4 SV=1
MEWASLIGYAAACLTTLSFLPQAIKVIATRNTQGISGLMYIMFVCGLVMWLIYGVMIEDT
AVSMANFMTLVFAMPILIIKFRRG
>tr|A0A085JBI0|A0A085JBI0_9GAMM Uncharacterized protein OS=Tatumella ptyseos ATCC 33301 OX=1005995 GN=GTPT_2867 PE=4 SV=1
MKSVYIVVVTAMLALLATYFLSPWPVALGTVAAWVTTGSFFLQVLHIIRNRDTKALSLGM
WSALFFGVSCWTWYGFRVSDVPVMTANGLTALLAFSVIVLKLYHERPAKNQLRRKLRAMP
GVILRPRIRRLRPYTPGEAPLPEQDPVSLQDPVSMSPLSKLKK
>tr|A0A085KAS2|A0A085KAS2_SPHYA Membrane protein OS=Sphingobium yanoikuyae OX=13690 GN=A6768_00655 PE=4 SV=1
MARHLDERTLRVVGWIATVTAILMYGSYLDQIRMNLAGEKGSVIQPLATVLNTCLWAAYG
WLHKDKDWPIIVANVPGIILGATCLYTAL
>tr|A0A085ZIT0|A0A085ZIT0_9FLAO Uncharacterized protein OS=Flavobacterium reichenbachii OX=362418 GN=IW19_01840 PE=4 SV=1
MNYVDILGLFAGACVTISVIPQIVKVYKTKKVRAISLKMFGTLTFGLAVWIVYGILKSDL
PIIITNSVSFCFNLTMVYFIIYYEKE
>tr|A0A085ZU76|A0A085ZU76_9FLAO Uncharacterized protein OS=Chryseobacterium luteum OX=421531 GN=IX38_07460 PE=4 SV=1
MNENILGIVAGVLTSISMIPQLIKVIKEKNVDDISLVMLLVLITGLSLWVWYGFMKDELP
IILSNAFAVLVNISLLICYMIYRKS
>tr|A0A086A4Y2|A0A086A4Y2_9FLAO Uncharacterized protein OS=Chryseobacterium soli OX=445961 GN=IW15_13660 PE=4 SV=1
MNENILGIVAGVLTSVSMIPQLVKVIKEKNVEDISWIMILVLISGLSLWVWYGFLKNELP
IILSNAFAVLVNIGLFVCYLLFRKS
>tr|A0A086A6W9|A0A086A6W9_9FLAO Uncharacterized protein OS=Chryseobacterium soli OX=445961 GN=IW15_12860 PE=4 SV=1
MQNNKFFTILGIVASCTATAMYVSYIPQINNNLHGRKGDWLQPLVAMINCSLWVTYGFMK
KPKRDWPVMIANFPGIIFGLITFITAM
>tr|A0A086ATF6|A0A086ATF6_9FLAO Uncharacterized protein OS=Chryseobacterium sp. JM1 OX=1233950 GN=IW22_13670 PE=4 SV=1
MNENILGIVAGVLTSISMIPQLIKVIKEKNVDDISLVMLLVLISGLSLWVWYGFKKDELP
IILSNAFAVLVNISLLVSYMIYKK
>tr|A0A086B259|A0A086B259_9FLAO Membrane protein OS=Chryseobacterium sp. JM1 OX=1233950 GN=IW22_01935 PE=4 SV=1
MDEKMMQILGWVATVTAMAMYFSYIPQITHNIHGDKGDWLQPLVAAVNCTLWVIYGFAKK
PKKDWPIVVANSPGIFFGFFAFFTAL
>tr|A0A086CHG9|A0A086CHG9_9CHRO Uncharacterized protein OS=Candidatus Atelocyanobacterium thalassa isolate SIO64986 OX=1527444 GN=ucyna2_00509 PE=4 SV=1
MDADAFTWIGICAGSLTTISFYPQLVKTWKTRVTKDISLAMFLLFCCGLLLWITYGILQK
DIPIIMTNIATFILAFPILVMKLKYK
>tr|A0A086F3G3|A0A086F3G3_CHRP1 Uncharacterized protein OS=Chryseobacterium sp. (strain P1-3) OX=1517683 GN=HX13_20440 PE=4 SV=1
MNENVLGIIAGVLTSVSMIPQLVKVIKEKNVEDISLLMLLVLISGLSLWVWYGFVKDELP
IILSNSFAVLVNLSLLVCYIMYNKKEEKH
>tr|A0A086MGK7|A0A086MGK7_9RHIZ Uncharacterized protein OS=Microvirga sp. BSC39 OX=1549810 GN=JH26_19100 PE=4 SV=1
MSLMDYTGYAAAICTTSAYIPQVVRVWRTRSTKDISLKMFLVLVTGLALWLTYGFLKGEI
PIIAANGVTLLLAGIILFFKLRHG
>tr|A0A087ENE1|A0A087ENE1_9LACO Membrane protein OS=Lactobacillus kunkeei OX=148814 GN=HW41_06585 PE=4 SV=1
MKIDNYVPKNQRREVSDKRIRNLKIMSKVAIFTSSLMYIAYIPEIMQNFSGNPVSPIQPF
VATVNATLWTLYGWFKTYKDWPLIISNVPGVIFGLITLVTVFIH
>tr|A0A087L5U1|A0A087L5U1_9GAMM Membrane protein OS=Serratia sp. Ag1 OX=1524467 GN=IV04_03910 PE=4 SV=1
MEWVSLIGYLAASLTTLSFLPQAIKVISTRNTQGISLLMYAMFVAGLLLWLIYGVLIGNM
AVSLANLLTLLFALPILVIKYRNR
>tr|A0A087RLH9|A0A087RLH9_9ARCH Sugar efflux transporter for intercellular exchange protein (Fragment) OS=Marine Group I thaumarchaeote SCGC AAA799-O18 OX=1502294 GN=AAA799O18_00618 PE=4 SV=1
MLELDQTTMSIIGILAGILILSGWIPQIAKGYRTKKLDDVSSYLMILIFVGAALWLIYGM
ALDDVYIMGVNLTAMFLTMTVLAMKLKYEKTAQTTS
>tr|A0A087S887|A0A087S887_9ARCH MtN3 protein OS=Marine Group I thaumarchaeote SCGC AAA799-B03 OX=1502289 GN=AAA799B03_00486 PE=4 SV=1
MEVDGTLLTILGVAAGILILSGWVEQIYKGYKTKRLKDVSKFLMIFIASGSILWLIYGVI
VEDVFIIGTNASGIALMMIVLVMKKIYDKRLRS
>tr|A0A088REF9|A0A088REF9_9SPIO Membrane protein OS=Treponema putidum OX=221027 GN=JO40_08050 PE=4 SV=1
MMNSKFFTILGWVATATAMAMYVSYIPQISNNLNGMKGNWLQPLVAAINCTLWVTYGLMK
KPKRDWPIAFANSPGIVFGLVAFITAL
>tr|A0A089QLI3|A0A089QLI3_9PROC Uncharacterized protein OS=Prochlorococcus sp. MIT 0604 OX=1501268 GN=EW14_1422 PE=4 SV=1
MNEDIFGYLAAILTTAAFLPQLLKTLKTKKAEDVSLTTLIMFIIGVLSWIIYGYKISSTP
ILIANLITLILNLLILISKVYFSKN
>tr|A0A090MH70|A0A090MH70_AFIFE MtN3/saliva family protein OS=Afipia felis OX=1035 GN=BN961_00356 PE=4 SV=1
MNGSLTIGALGLAAAALTSLSYLPQARKALPRGATKDLSLKTLGALLVGLCLWAVYGILR
SDVVIVIANSVGAVLVAIVLVCKLRDLLYCRR
>tr|A0A090RVL2|A0A090RVL2_9VIBR Uncharacterized protein OS=Vibrio maritimus OX=990268 GN=JCM19235_2021 PE=4 SV=1
MLSITTLGYIAALCTTCSFVPQVLHILKTRDTQSISLAMYSIFVTGVALWLIYGLLVIDL
PIIIANAITLILASIILILKVKDVATSKQNCLPKPALDKA
>tr|A0A090SRP3|A0A090SRP3_9VIBR Uncharacterized protein OS=Vibrio variabilis OX=990271 GN=JCM19239_6911 PE=4 SV=1
MLSITTLGYIAALCTTCSFVPQVLHILKTRDTQSISLAMYSIFVTGVALWLIYGLLVIDL
PIIIANAITLILASIILILKIKHVATSKQNRLPKPALDKA
>tr|A0A090TEB7|A0A090TEB7_9VIBR Uncharacterized protein OS=Vibrio maritimus OX=990268 GN=JCM19240_3299 PE=4 SV=1
MLDITTLGYIAAFCTTCSFIPQVLHIFKTRDTQSISLAMYSIFVTGVALWLVYGVLVIDP
PIIIANAITLLLSSIILIMKIKDVTGKRTTFSKTSA
>tr|A0A090VDL0|A0A090VDL0_9FLAO MtN3 and saliva related transmembrane protein OS=Algibacter lectus OX=221126 GN=JCM19300_3419 PE=4 SV=1
MFEIQPMEIVGLVAATLTTASFVPQVYKAYKTKDVEGVSLTMFLAMFVGVLLWLVYGFYL
KSLSMVIANIITSVLCLMILILKIKHKKKS
>tr|A0A090VWR4|A0A090VWR4_9FLAO Uncharacterized protein OS=Jejuia pallidilutea OX=504487 GN=JCM19301_1001 PE=4 SV=1
MNIDVNEAIGFGAAVLTTIAFLPQVYKTWKTKDVSSLSLPMLILFFIGIVLWLVYGFLKN
SPSMIFANAITVISALLLLYFKMKYK
>tr|A0A091BEJ4|A0A091BEJ4_9GAMM Uncharacterized protein OS=Arenimonas composti TR7-09 = DSM 18010 OX=1121013 GN=P873_07950 PE=4 SV=1
MEPADWLGWGASAILLATLIRQVVVQWRERSTEGVSSWLFVGQCAASVGFLLYSWLVGNA
VFVFTNAAILATAVIGQLIFRRNRRLEERGASNERRVTSGE
>tr|A0A094P5E0|A0A094P5E0_9ACTN Uncharacterized protein OS=actinobacterium acAcidi OX=1504320 GN=GM46_10120 PE=4 SV=1
MKALFQIWCITFGLAFIWPQVWRAVRHDTSHGISPFGLMHSLVGSALWLTYGLLEGDVAI
WFSNVSFIVAQSIIISVVYRHGKIPRVVLIQVGAALAALALLLTQVSATPVGFVAIAISG
SSIVPQLIHVIRTENLHGISISSYLLTIVNCSSWLLYGFYVKDPMVSAQNFFAIPIFVYI
TVKAARWRSANPDYVATTA
>tr|A0A094X2I0|A0A094X2I0_9BACT Uncharacterized protein OS=Leptospirillum ferriphilum OX=178606 GN=LptCag_0509 PE=4 SV=1
MDPHEDHPVCRPFEYKTPILSRFPPMTFFHGIDPANMIGFLAGALTTVSFLPQIVKVLKT
RDTRSLSVSMYGLFTLGVFLWLVYGWIVHSPPVIFYNAMTFLLSAALLAAKIRWH
>tr|A0A095AH15|A0A095AH15_LEUME Membrane protein OS=Leuconostoc mesenteroides P45 OX=1429888 GN=LH61_08485 PE=4 SV=1
MKNRIHNFVGSIGALIGTMVFIAYIPQIIANLSGDKGQPWQPIVAAFSCLLWVIYGLTND
PKRDYILIIPNTAGVVLGTLTFITSF
>tr|A0A095ANC4|A0A095ANC4_LEUME Membrane protein OS=Leuconostoc mesenteroides P45 OX=1429888 GN=LH61_05950 PE=4 SV=1
MKETNFIKYLSWIATVMAVLMYVSYIPQIADNLAGSKANPLQPLVAAINCTLWVIYALKK
NHHDIPVALANFPGIIFGLIAFVTAI
>tr|A0A095WLJ4|A0A095WLJ4_9FUSO Uncharacterized protein OS=Fusobacterium periodonticum 2_1_31 OX=469599 GN=FSAG_000573 PE=4 SV=1
MSKAKFNAIVGSIGAFIGIFVFISYIPQIIANLNGAKSQPLQPLFAAVSCLIWVIYGWTK
EPKKDYILIAPNLAGVILGTITFLTAL
>tr|A0A095WMK8|A0A095WMK8_9FUSO Uncharacterized protein OS=Fusobacterium periodonticum 2_1_31 OX=469599 GN=FSAG_000125 PE=4 SV=1
MSDKQTKILGWLGTTLSILMYVSYIPQIMGNLNGNKTSFIQPLVAAINCTIWVCYGFFKK
NRDLPLALANLPGIIFGLIAAFTAL
>tr|A0A095Z044|A0A095Z044_9BACT Membrane protein OS=Prevotella histicola JCM 15637 = DNF00424 OX=1236504 GN=HMPREF2132_04725 PE=4 SV=1
MTKEKFFTAMGWVGMVTAVLMYVFYLPQIESNLAGNKGSFIQPFMAGVNCTLWVAYGLFK
EKRDWPVAIANTPGIIFGFVAAFTAL
>tr|A0A097SS59|A0A097SS59_9MOLU PQ loop repeat family protein OS=Candidatus Mycoplasma girerdii OX=1318617 GN=MGM1_0280 PE=4 SV=1
MNTELLQAAALTEATPKMILNYIAIGAGIIGTLIAAFCFFPGIVKVIKTKDTRSMSYSMF
LWHVIGCVVWILVGACNFTTGIIARDYWQAFASGAATIAANISVILCDTVFLIYKYRNTH
KAKLLKMSENEYYEKYVFPKLIKENKKKKPLSN
>tr|A0A098M839|A0A098M839_9BACL Uncharacterized protein OS=Paenibacillus wynnii OX=268407 GN=PWYN_04665 PE=4 SV=1
MNEMETLLSFIAATLTTVSFIPQAIKVIRTRNTKGISFGMYLILTAGQLLWSVYGIITNQ
MAIVIANLITFALAIIILIYTYNDLKQNRT
>tr|A0A099G0W8|A0A099G0W8_9RHOB MtN3 and saliva related transmembrane protein OS=Paracoccus sanguinis OX=1545044 GN=IX56_16980 PE=4 SV=1
MSATELVGFAAAILGTVCWLPQVVKTWRSRAVDDLSWATNLLLFATVTMWLSYGLIKRDA
PLILSNIVAVLSIGAILVAKLRWGRR
>tr|A0A099Y849|A0A099Y849_LACMC Membrane protein OS=Lactobacillus mucosae OX=97478 GN=LX03_08620 PE=4 SV=1
MTNPHSHSAHSITSEKFISWLGRFASVIAILMYISYIAQIINNLHGQYGSPVQPFVAGIN
CTLWSIYAYFKEDRDWPVFWANFPGIFFSFATCLTSFAW
>tr|A0A0A0CEM0|A0A0A0CEM0_9CELL Uncharacterized protein OS=Actinotalea fermentans ATCC 43279 = JCM 9966 = DSM 3133 OX=862422 GN=N867_13590 PE=4 SV=1
MNVSDVLAVVAASWGVAMAVSPVLQIRRMLQTRSAEDVSLGYFGILLPGFALWIAYGLSR
GDLALVVPNSVALVVTLTTVGIALRLRREAAADVERLAGSDA
>tr|A0A0A0DJX6|A0A0A0DJX6_9STRE Uncharacterized protein OS=Streptococcus sinensis OX=176090 GN=SSIN_0028 PE=4 SV=1
MTENQMKILGWVATFMSVMMYVSYFPQIMNNLAGQKGNFIQPLVAAINCSLWVYYGLFKQ
ERDIPLAAANAPGIIFGLVTAITALI
>tr|A0A0A0WYD7|A0A0A0WYD7_9SPIO Membrane protein OS=Treponema sp. OMZ 838 OX=1539298 GN=JO41_06225 PE=4 SV=1
MSENKLKIIGWIGTALSVTMYISYIPQIMNNLSGNKTVFLQPLAAAVNCTIWVLYALLKD
KRDYPLAAANAPGIIFGLIATITAF
>tr|A0A0A1DWF3|A0A0A1DWF3_STRSL Membrane protein OS=Streptococcus salivarius OX=1304 GN=SSAL8618_08330 PE=4 SV=1
MIGSIAAILTTFAFLPQVVRVVKTKDTELIALGMYVMQVIGIALWLAHGLHIGDLPLILA
NSVSFLLSGIILIYKLKYK
>tr|A0A0A1H1S4|A0A0A1H1S4_9BURK Uncharacterized protein OS=Burkholderiales bacterium GJ-E10 OX=1469502 GN=E1O_00530 PE=4 SV=1
MQIPDLLGTVAATLTTVSFVPQAHLTWKTRRANGVSLGMYTLFTVGIAFWLIYGIAIGAW
PVIVANAITLSLAVFILWMRLRFGP
>tr|A0A0A1PYF7|A0A0A1PYF7_9BACT MtN3/saliva family protein OS=bacterium YEK0313 OX=1522316 GN=BN1110_04780 PE=4 SV=1
MFGPALIHLIGLTAAIVTTLCWIPQALQIIRTRDTRAISLPAYGAYSGGIMLWLVYGIML
GDLPLIFANTITLALQLVIVGLKLRYG
>tr|A0A0A1W480|A0A0A1W480_9SPHN Uncharacterized protein OS=Sphingomonas parapaucimobilis NBRC 15100 OX=1219049 GN=SP5_025_00230 PE=4 SV=1
MSERKLMLLGWIATATAVAMYLSYIDQIQLNLAGQKGSVIQPLATMVNCSLWVAYGFLRE
KRDWPIVFANAPGVILGGICLFTAL
>tr|A0A0A1ZAC3|A0A0A1ZAC3_PROMR Uncharacterized protein OS=Prochlorococcus marinus str. GP2 OX=59925 GN=EU91_1289 PE=4 SV=1
MKIDIFGYFAAILTTAAFLPQLIKTLKTKKADDVSLTTLIMFIIGVFSWIIYGYKISSMP
ILIANLITLVLNLLILISKIYFQITEKEDL
>tr|A0A0A1ZZ92|A0A0A1ZZ92_PROMR Uncharacterized protein OS=Prochlorococcus marinus str. MIT 9116 OX=167544 GN=EU93_0183 PE=4 SV=1
MNVDIFGYFAAILTTAAFLPQLIKTLKTKKADDVSLTTLIMFIIGVLSWIIYGYKISSTP
IFIANLITLLLNSLILISKIYFSITLRKQ
>tr|A0A0A2A4N5|A0A0A2A4N5_PROMR Uncharacterized protein OS=Prochlorococcus marinus str. MIT 9302 OX=74545 GN=EU96_1494 PE=4 SV=1
MNIDIFGYFAAILTTAAFLPQLIKTLKTKKADDVSLSTLIMFIIGVLSWIIYGYKISSTP
ILIANLITLILNLLILISKLYFSKASSQY
>tr|A0A0A2A7B7|A0A0A2A7B7_PROMR Uncharacterized protein OS=Prochlorococcus marinus str. MIT 9201 OX=93057 GN=EU95_0601 PE=4 SV=1
MDIDIFGYFAAILTTAAFLPQLLKTLKTKKADDVSLTTLIMFIIGVLSWIIYGYKISSTP
ILIANLITLILNLLILISKVYFSKPSN
>tr|A0A0A2B4W9|A0A0A2B4W9_PROMR Uncharacterized protein OS=Prochlorococcus marinus str. SB OX=59926 GN=EV02_1772 PE=4 SV=1
MDVDIFGYFAAILTTSAFLPQLIKTLKTKKAEDVSLTTLIMFIIGVLSWIIYGFKISSTP
ILIANLITLILNLLILISKIYFSKK
>tr|A0A0A2B9Q5|A0A0A2B9Q5_PROMR Uncharacterized protein OS=Prochlorococcus marinus str. MIT 9401 OX=167551 GN=EV01_0199 PE=4 SV=1
MKTDIFGYFAAILTTAAFLPQLIKTLKTKKADDVSLATLIMFIIGVLSWIIYGYKISSAP
ILIANFITLILNLLILISKVYFSKVVN
>tr|A0A0A2BH60|A0A0A2BH60_9PROC Uncharacterized protein OS=Prochlorococcus sp. MIT 0601 OX=1499498 GN=EV05_1110 PE=4 SV=1
MQIPSSIDILGLIAGSLTTAAFVPQLLKVWNSKSAKDISYLMFILFIIGIVLWEIYGWEI
HSMPVILFNLITFCLGLTILILKFIFDKDNDVGINN
>tr|A0A0A2C0C8|A0A0A2C0C8_9PROC Uncharacterized protein OS=Prochlorococcus sp. MIT 0602 OX=1499499 GN=EV06_0202 PE=4 SV=1
MNIDSIDLLGLVAGTLTTVAFVPQLLKVWNSKSAKDISYVMFIMFIFGIVLWEVYGWEIH
SFPVILFNVITFVLGLAILVLKFIFDKNETPEKSNL
>tr|A0A0A2CRI0|A0A0A2CRI0_9PROC Uncharacterized protein OS=Prochlorococcus sp. MIT 0701 OX=1499502 GN=EV12_0916 PE=4 SV=1
MGIDKLITPNTFGFIAAALTTVAFLPQAIKIWKTKKADDVSIVMLLMFITGLLFWIIYAI
ETNALPVLIANIITFILNVTILTLKLIYGKQTATGG
>tr|A0A0A2CRL9|A0A0A2CRL9_9PROC Uncharacterized protein OS=Prochlorococcus sp. MIT 0701 OX=1499502 GN=EV12_0967 PE=4 SV=1
MALEALMDSLSSMDVLGLIAGTLTTIAFVPQLVKVWRSKSAKDISYVMFILFIAGIILWE
IYGWGIHSMPVILFNVITFILGLAILILKFVFDRPAGESPETSK
>tr|A0A0A2GXN7|A0A0A2GXN7_9FLAO Uncharacterized protein OS=Dokdonia donghaensis DSW-1 OX=1300343 GN=NV36_09760 PE=4 SV=1
MDDIEIIGLIAATLTTAAFLPQVYQTWKTKDVSGLSLPMFTMFFVGIVFWLIYGVLKESL
SIILANAITVISSFLLLYFKIKYGKN
>tr|A0A0A2LJ86|A0A0A2LJ86_9FLAO Uncharacterized protein OS=Flavobacterium beibuense F44-8 OX=1406840 GN=Q763_14395 PE=4 SV=1
MNYTQILGLIAAILTTGANIPQAIKVIKTKSTKSLSAATYALLFAGMISWVIYGILRKDI
PIILANAVAGSLCGVILFMKLFVKSKSG
>tr|A0A0A2MRU2|A0A0A2MRU2_9FLAO Uncharacterized protein OS=Flavobacterium subsaxonicum WB 4.1-42 = DSM 21790 OX=1121898 GN=Q766_05110 PE=4 SV=1
MDDVEILGLVAAAFTTIANIPQTIKIVKTRSTKSISALTYAMLFVGMVLWVVYGIIKTDL
PIILANGIAAALCGTILAVKCWAKYRGT
>tr|A0A0A2SR70|A0A0A2SR70_9GAMM Uncharacterized protein OS=Legionella norrlandica OX=1498499 GN=EP47_01535 PE=4 SV=1
MSIVMLSGMVAFTTSFIGLLPQIVKSLKTQSTQDLSMMMLINYFICSLAWIIYGSNTNSF
FVISSNVVGLVVSILLILLKRYYDSRCE
>tr|A0A0A2WPR3|A0A0A2WPR3_9GAMM PQ-loop domain containing protein OS=Lysobacter dokdonensis DS-58 OX=1300345 GN=LF41_1261 PE=4 SV=1
MDIDLTWTGYVAATLTTVAFVPQAVKTLRTRDTRSISLHMYLVFTVGVAFWLAYGVALHS
WPMIVSNTVTLGLAGTILAMKLRWR
>tr|A0A0A3Z6Y5|A0A0A3Z6Y5_BRAJP Membrane protein OS=Bradyrhizobium japonicum OX=375 GN=MA20_02565 PE=4 SV=1
MEPFAIKLIGFAAATCTTVAYAPQFIKVWKTRSARDISLGMFLVMVLGLALWLIYGLLSG
DAPLVAANAITMVLAGGILFMKLKYG
>tr|A0A0A6YSX1|A0A0A6YSX1_9FLAO Uncharacterized protein OS=Capnocytophaga sp. oral taxon 329 str. F0087 OX=706436 GN=HMPREF9074_08498 PE=4 SV=1
MENSKFFNILGWVAMAASIGMYVSYIPQIGDNLAGHKGNPVQPLVAAINCSLWVVYGFFK
KPKRDYPILLANLPGIIFGLIAFATAL
>tr|A0A0A7RF15|A0A0A7RF15_9LACO Membrane protein OS=Lactobacillus cacaonum OX=483012 PE=4 SV=1
MRIDTSKYPEGKDAVSADRIKRLKILSKLATIMCIAMYISYIPQIISNFSGHPVGFLQLF
VAMVNASLWTGYGWNKTYKDWPVIISNVPGIFFCLFTVITIYIH
>tr|A0A0A7S1N6|A0A0A7S1N6_9GAMM Sugar efflux transporter for intercellular exchange OS=Frischella perrara OX=1267021 GN=FPB0191_00941 PE=4 SV=1
MKISNQYFKYLGWIATVTAFFMYVSYIPQIIDNLHGIKTNPTQPLAAAINCFLWVCYGML
KENKDWPISIANAPGVIFGFLAFITAL
>tr|A0A0A7V317|A0A0A7V317_9ARCH Sugar efflux transporter for intercellular exchange OS=Candidatus Nitrosopelagicus brevis OX=1410606 GN=T478_0638 PE=4 SV=1
MLDEFTLGIVAIAAGVLILIGWVPQIIQGYKTKKLEDVSKYLVIAIFSGAALWLVYGIEI
DDVYIIGVNVAAMFLTMTVLIMKLKYEKAFESIRK
>tr|A0A0B0EKI9|A0A0B0EKI9_9BACT Uncharacterized protein OS=Candidatus Scalindua brodae OX=237368 GN=SCABRO_01742 PE=4 SV=1
MEWKIVGIIAAICTTSGFIPQIIRGLRTKRLDDISPVMYILLIFGLSLWLSYGIHIEDMI
IIVANAFGVLFSIIIIVLRFKYMRQKA
>tr|A0A0B2J948|A0A0B2J948_9GAMM Membrane protein OS=Pseudoalteromonas flavipulchra NCIMB 2033 = ATCC BAA-314 OX=1315273 GN=PL71_18390 PE=4 SV=1
MAHYLPILSSFILVFSFLPLLNKIRKNRSVSGLSLLMMTFGLAQSLYFITYNIFFERYYI
ALPFIVTGVLSGLILYFFARFNAAKRERVQLVTMLGFSLLPFSLLLNSSLDTATVLSALT
YVGLVMSSVRVMPQTYKTLRTGNVSNLSARYFSLQFIAGICGLVVELTTVAPSTAHLLMF
IMLLLTNAVQFGCMQYYRMRPVMA
>tr|A0A0B3AJ59|A0A0B3AJ59_9ARCH Uncharacterized protein OS=archaeon GW2011_AR1 OX=1579364 GN=QJ16_C0005G0205 PE=4 SV=1
MYFVDLLGYIAGVLIILSMLPQVIKTFQIKSTRDISLMRAILYAFGVLLWTIYGFILYNG
PLMAMNSIGLILGLTLLFQKLRYR
>tr|A0A0B3AJY5|A0A0B3AJY5_9ARCH MtN3 and saliva related transmembrane protein OS=archaeon GW2011_AR5 OX=1579367 GN=QT00_C0002G0211 PE=4 SV=1
MDKIIYIVIFAGLVMTLPQVIEIWGNKTASGVSLVSWATYTITSIFWVLYGIVHRDKPVI
ISSATGIILYLSIVLGVIVYG
>tr|A0A0B3B2D9|A0A0B3B2D9_9ARCH Uncharacterized protein OS=archaeon GW2011_AR19 OX=1579377 GN=QT10_C0007G0032 PE=4 SV=1
MDILPIITTIFGTLMGFAYLPQTYKIFKRKSAKDISLMTYLFFAVGVIIWLIYGLSISNY
PIIISNVVALLGVSSVILAYFFNKH
>tr|A0A0B4CNL1|A0A0B4CNL1_9FLAO MtN3 and saliva related transmembrane protein OS=Chryseobacterium taiwanense OX=363331 GN=RM51_10850 PE=4 SV=1
MINENILGIVAGTLTSLSMLPQLIKVIREKNASDLSWVMILVLILGLSLWVWYGFLKNEL
PIIFSNAFAVLVNVCLFICYFMYKNK
>tr|A0A0B4DPF1|A0A0B4DPF1_9RHOB Uncharacterized protein OS=Leisingera sp. ANG1 OX=1002340 GN=GC1_20110 PE=4 SV=1
MNATYIGFLAALLGTICWLPQAWKAWATRDTAGLSLPANLMFLGTVSLWLIYGLLVGDAP
IILANACTIVIVLAIIAAILKYKKGTDT
>tr|A0A0B4S2W1|A0A0B4S2W1_9FIRM Membrane protein OS=Parvimonas micra OX=33033 GN=NW74_07330 PE=4 SV=1
MNQKTLKILGWIATCTAMLMYISYFPQIINNLHGNKSGFLQPMVAAINCTLWVSYGFFQK
KKDWPIIVANIPGVIFGAIAALTAL
>tr|A0A0B5CPI2|A0A0B5CPI2_NEIEG Membrane protein OS=Neisseria elongata subsp. glycolytica ATCC 29315 OX=546263 GN=NELON_05905 PE=4 SV=1
MSKAKFNTVVGSIGAAMGIFVFVAYIPQIIANIQGAKAQPWQPLFAAVSCLIWVLYGWSK
EPRKDWILIIPNAVGVILGFLTFLTSL
>tr|A0A0B5HQ80|A0A0B5HQ80_9ARCH Uncharacterized protein OS=archaeon GW2011_AR10 OX=1579370 GN=QT03_C0001G0810 PE=4 SV=1
MPASGKGIHHFHIRKRVHENLEPYPHPEKWKRRMDKAIYAVGIAGPLLAIPQALEVWVEK
NVAGISLITWVGWLFLAFFWISYGVMHKEKPIIITYSAWVLINLFIIAGVIVYS
>tr|A0A0B6XAB3|A0A0B6XAB3_XENBV Uncharacterized protein OS=Xenorhabdus bovienii OX=40576 GN=XBW1_3420 PE=4 SV=1
MDMTLFIGLFAAFFTTFAFVPQSIKTLKTRNTEGISLIMYIMFLIGVISWVVYGFKKSDL
AVLVANVTTFVLAAPVLIMTVISRIRKR
>tr|A0A0B7H4V2|A0A0B7H4V2_9FLAO Uncharacterized protein OS=Capnocytophaga canimorsus OX=28188 GN=CCAN12_440005 PE=4 SV=1
MIFVGYTASFFVVLSFLIKQNVSRIRLVNLVGCVLFVIYGIYINSIPIIVPNAFLVFVQL
YYLLLHPKKDNSATNRENDI
>tr|A0A0B7HYK7|A0A0B7HYK7_9FLAO Uncharacterized protein OS=Capnocytophaga canis OX=1848903 GN=CCAND38_330030 PE=4 SV=1
MSWYDFIGYAASLFVVGSFLIKDNIIYIRLTNLIGCVLFVIYGVLINNIPIILPNAFLML
VQIYFIFLKRKDKKKQSCDK
>tr|A0A0B7IEC3|A0A0B7IEC3_9FLAO Uncharacterized protein OS=Capnocytophaga canimorsus OX=28188 GN=CCAN11_2090006 PE=4 SV=1
MNWIDFVGYTASFFVVLSFLIKQNVSRIRLVNLVGCVLFVIYGIYINSIPIIVPNAFLVF
VQLYYLLLHPKKDNSATNSENNI
>tr|A0A0B7ITU4|A0A0B7ITU4_9FLAO Uncharacterized protein OS=Capnocytophaga canis OX=1848903 GN=CCAND93_460010 PE=4 SV=1
MSWYDFIGYAASLFVVGSFLIKDNIIYIRLTNLIGCVLFVIYGVLINNIPIILPNAFLML
VQIYFIFLKKKDKKKQSCDK
>tr|A0A0B7IUC2|A0A0B7IUC2_9PROT Uncharacterized protein OS=Candidatus Methylopumilus turicensis OX=1581680 GN=BN1209_0831 PE=4 SV=1
MPQDISDILGYSAAFLTTIAFAPQAYQSWKTRNLEGISLPMYSLFTTGVALWFFYGLTIH
SMPVIIANAITLVLSAIVLALKIQQVLKKK
>tr|A0A0B7LAA8|A0A0B7LAA8_STREE Glutathione synthetase OS=Streptococcus pneumoniae OX=1313 GN=ERS020534_02444 PE=4 SV=1
MIGSIAAILTTFAFLPQVFRIVKTKDTGSIALGMYVMQVIDIALWLAHGIRIGDLPLILA
NSVSFLLSGIILFYKLKYK
>tr|A0A0B8P8F4|A0A0B8P8F4_9VIBR Uncharacterized protein OS=Vibrio ishigakensis OX=1481914 GN=JCM19231_1611 PE=4 SV=1
MINEIVLGYIAATCTTCAFIPQVIHILKTKDTSSISLGMYTIFIMGVFLWMTYGYIVSDI
PVMLANAITLLLASIIWIIKIKHTLKKPALCKE
>tr|A0A0B8Q3A8|A0A0B8Q3A8_9VIBR Uncharacterized protein OS=Vibrio sp. JCM 19236 OX=1481926 GN=JCM19236_1386 PE=4 SV=1
MINETVLGYIAATCTTCAFIPQVIHILKTKDTSSISLGMYTIFIMGVFLWMTYGYIVSDI
PVMLANAITLLLASIIWIIKIKHTLKKPALCKE
>tr|A0A0B8QIP1|A0A0B8QIP1_LACLL Membrane protein OS=Lactococcus lactis subsp. lactis OX=1360 GN=JCM5805K_0738 PE=4 SV=1
MNQEKFIKYLSWVATGMSVMMYVSYLPQIANNLSGIKGNPIQPLVAAINCTLWVTYGIGK
KPRDLALATANFPGIIFGLVTFFTAL
>tr|A0A0B8TJJ5|A0A0B8TJJ5_LACCA Membrane protein OS=Lactobacillus casei OX=1582 GN=IJ11_0211565 PE=4 SV=1
MSKEELNRRLHQAKIVGNTATIACLIMYTSYIQQIISNFTGHPVSPLQPICASINALLWV
AYGWIKPKKDWRVIIANFPGIIFGILTFVTAYLH
>tr|A0A0B9G0P4|A0A0B9G0P4_9GAMM Uncharacterized protein OS=Photobacterium gaetbulicola OX=1295392 GN=RJ45_17935 PE=4 SV=1
MVSIGLIAAFFTTVSFIPQALKTLKTRDTSGISLPMYIMFFLGVSLWIIYGLQIGDPSIV
IGNSCVLVFIIPILYIKVKAVSANKITV
>tr|A0A0B9GJZ5|A0A0B9GJZ5_9GAMM Uncharacterized protein OS=Photobacterium gaetbulicola OX=1295392 GN=RJ45_02860 PE=4 SV=1
MIDHPTMLGGVAAACTTLSFLPQVLHTIRTRDTAGISLAMYVLFVFGILCWLIYGLISHD
LPLMLGNGITLVLSSIVLLLKLKSKTNERAAS
>tr|A0A0C1F5E5|A0A0C1F5E5_9FLAO MtN3 and saliva related transmembrane protein OS=Chryseobacterium solincola OX=510955 GN=OA84_06990 PE=4 SV=1
MNENILGLVAGGITSVAMLPQLLKVLKEKNVEDISLMMIAVLIIGLSLWVWYGFLKDELP
IILSNAFAVLVNLALLAAYFRYRQK
>tr|A0A0C1FCC4|A0A0C1FCC4_9FLAO MtN3 and saliva related transmembrane protein OS=Chryseobacterium jeonii OX=266749 GN=OA86_02115 PE=4 SV=1
MDENILGLVAGGITSVAMLPQLIKVLKEKDVEDLSLLMICTLIVGLSLWVWYGFTKNELP
IILSNAFAVLVNICLLISFLIYRKKSK
>tr|A0A0C1G1W0|A0A0C1G1W0_9RHOB Uncharacterized protein OS=Leisingera sp. ANG-M7 OX=1577902 GN=RA26_13400 PE=4 SV=1
MTATYIGFLAALLGTICWLPQAWKAWATRDTAGLSLPANLMFLGTVSLWLIYGLLVGDAP
IILANACSIVIVLAIIGAILKYKKGTDT
>tr|A0A0C1Q3K4|A0A0C1Q3K4_9GAMM Uncharacterized protein OS=Pseudoalteromonas luteoviolacea OX=43657 GN=JF50_25600 PE=4 SV=1
MLRATWTHFLMSDERYWDIAGVLFGGIGAFALLGQLLSEVNRDAESTLSMSFLFGYVVVF
MFWLLYGLRFKRPAIIWTNSVCLVLQSMIALVVLS
>tr|A0A0C1R5Q2|A0A0C1R5Q2_9CYAN MtN3 and saliva related transmembrane protein OS=Tolypothrix bouteillei VB521301 OX=1479485 GN=DA73_0221705 PE=4 SV=1
MDFVMVLGLLAATITTFSFFPQVLKTWQTKSAKDVSYIMLISFNTGIFLWLLYGIALKSL
PIILANSVSLVFNLIILWLKIKYR
>tr|A0A0C1U443|A0A0C1U443_9DELT Uncharacterized protein OS=Geobacter soli OX=1510391 GN=SE37_07795 PE=4 SV=1
MTVTTLLGLTAGILTSVAAIPQVIRAFRTKRVRDISIWQPVLLVTGLFLWLGYGLLLRDL
PLIAANIVSIICNSAVIVMKMSYGGDDNRPADDYP
>tr|A0A0C1VQN4|A0A0C1VQN4_9VIBR Uncharacterized protein OS=Vibrio owensii 47666-1 OX=1344582 GN=M445_18300 PE=4 SV=1
MINETLLGYIAATCTTCAFIPQAIQILETKDTSSISLGMYTIFILGVFLWMTYGFIVGDL
PVMIANAITLILASIIWITKLKHTIAVQSKK
>tr|A0A0C1XRS7|A0A0C1XRS7_9CYAN Uncharacterized protein OS=Hassallia byssoidea VB512170 OX=1304833 GN=PI95_34485 PE=4 SV=1
MDFETIIGIAASAFTSTALLPQLIKILREKKANDISLAMLAVLFTGLSLWIWYGFIKQDW
IIIIANLFAVIINIFSGIMTVYFKRKNA
>tr|A0A0C2K5J9|A0A0C2K5J9_9VIBR Glutathione synthetase OS=Vibrio renipiscarius OX=1461322 GN=OJ16_13520 PE=4 SV=1
MMIDVTILGYIAAFCTTCSFVPQVLHILKTGDTASISLAMYSCFVLGVFLWLIYGIAMQD
WPIIIANAITLMLASAILLLKIRDVFRARKTPQLSV
>tr|A0A0C2Q6Q5|A0A0C2Q6Q5_9CYAN MtN3 and saliva related transmembrane protein OS=Tolypothrix campylonemoides VB511288 OX=1245935 GN=SD81_15650 PE=4 SV=1
MDLITILGLVAATLTTFSFLPQMIKTWQTKSAKDVSYAMLITFNTGVFLWLMYGISLRAL
PIIVANAITLFFNLIILWLKIKYR
>tr|A0A0C2YJI9|A0A0C2YJI9_MAGMG Uncharacterized protein OS=Magnetospirillum magnetotacticum MS-1 OX=272627 GN=CCC_02733 PE=4 SV=1
MDWLSPTDLLGSIAGILTTISFVPQVVKTLRSRQTRDISLAMWICFVAGVALWTVYGLLL
GAWPIVASNLPTLALAGTILVVKLRNMGKETEGDKPPV
>tr|A0A0C5BVZ0|A0A0C5BVZ0_9ARCH Uncharacterized protein OS=Candidatus Nitrosopumilus piranensis OX=1582439 GN=NPIRD3C_1224 PE=4 SV=1
MEVDSTLLTILGVTAGILILTGWVEQIYKGYKTKSLKDVSKFLMIFISAGAILWLIYGII
VEDVFIIGTNVAAIALMMIVLGMKKIYDRKLRG
>tr|A0A0C5WER0|A0A0C5WER0_9GAMM Uncharacterized protein OS=Photobacterium gaetbulicola Gung47 OX=658445 GN=H744_1c0593 PE=4 SV=1
MKVISLNVLAVMIMMAVGLPMMIDHPTMLGGVAAACTTLSFLPQVLHTIRTRDTAGISLA
MYVLFVFGILCWLIYGLISHDLPLMLGNGITLVLSSIVLLLKLKSKTNERAAA
>tr|A0A0C9LZM8|A0A0C9LZM8_SPHPI DNA, contig: SP604 OS=Sphingomonas paucimobilis NBRC 13935 OX=1219050 GN=SP6_04_01190 PE=4 SV=1
MSERKLMLLGWIATATAVAMYLSYIDQIQLNLAGQKGSTIQPLATMVNCSLWVAYGFMRE
KRDWPIVFANAPGVILGGISLFTAL
>tr|A0A0D0EE40|A0A0D0EE40_9FLAO MtN3 and saliva related transmembrane protein OS=Flavobacterium hibernum OX=37752 GN=IW18_15555 PE=4 SV=1
MNFIDIIGLFAGTCVTISVIPQIIKVWKTKKVKEISLKTFSILTFGILVWIIYGILKNDL
PIIITNSVSLCLNLIMVYFIIYYEKE
>tr|A0A0D3LD93|A0A0D3LD93_9BACT Cystinosin/ERS1p repeat protein OS=Flammeovirgaceae bacterium 311 OX=1257021 GN=D770_08050 PE=4 SV=1
MDIVKVIGLVAGFCTTIAFLPQVIKTWRSRSAKDISLGMFLFFVLGVMLWLVYGVLVRDL
PIILANGITLILAGCILFFKVTFKD
>tr|A0A0D5C2S7|A0A0D5C2S7_9ARCH Uncharacterized protein OS=Candidatus Nitrosopumilus adriaticus OX=1580092 GN=NADRNF5_1026 PE=4 SV=1
MEVDGTLLTLLGISAGILILMGWVEQIYKGYKTKRLKDVSKFLMIFIAAGSILWLLYGII
VSDVFIIGTNMSGLILMIIVLGMKKRYDIRANASQSE
>tr|A0A0D5NDA0|A0A0D5NDA0_GEOSN Uncharacterized protein OS=Geobacter sulfurreducens OX=35554 GN=RW64_19885 PE=4 SV=1
MTVTTLLGLTAGILTSVAAIPQVIRAFRTKRVRDISIWQPVLLVIGLFLWLGYGLLLRDL
PLIVANIVSIICNSAVIVMKMSYGGDDNRPADDYPCE
>tr|A0A0D6AGH4|A0A0D6AGH4_9CHRO Uncharacterized protein OS=Geminocystis sp. NIES-3708 OX=1615909 GN=GM3708_2308 PE=4 SV=1
MELVTIIGLMAGFLTTISFLPQVIKTWKSQSAKDLSLSMFLSFCIGVFLWLIYGILQTDI
PIIISNLITLILAGTILFFKLTYK
>tr|A0A0D6AW85|A0A0D6AW85_9CHRO Uncharacterized protein OS=Geminocystis sp. NIES-3709 OX=1617448 GN=GM3709_3675 PE=4 SV=1
MELVTIIGLMAGSLTTISFLPQVIKTWRSKSAKDISLSMFLSFCLGVLLWIIYGFLLGEL
PIIIANFITLVLAGTILFFKLKYQ
>tr|A0A0D6DWX7|A0A0D6DWX7_9LACT Membrane protein OS=Lactococcus piscium MKFS47 OX=297352 GN=LACPI_0811 PE=4 SV=1
MKQEKMIKYLSWVATGMSIMMYVSYIPQIADNLAGAKGNPIQPFVAAVNCLLWVIYGLGK
KPRDLALATANFPGIVFGLIAFVTAL
>tr|A0A0D6DXU9|A0A0D6DXU9_9LACT Small membrane protein OS=Lactococcus piscium MKFS47 OX=297352 GN=LACPI_1389 PE=4 SV=1
MKNKVHLFIGSVGATIGLFVFLAYIPQIISNLNGDKSQPWQPLIAAISCLVWVLYGLTNQ
PKRDYILIIPNTLGVILGTLTFLTSL
>tr|A0A0D6L1H0|A0A0D6L1H0_9CYAN Uncharacterized protein OS=Tolypothrix sp. PCC 7601 OX=1188 GN=FDUTEX481_00602 PE=4 SV=1
MPLFHRVALMDFITVLGLVAATLTTVAFLPQMFQTWRTKSAKDVSYIMLITFSSGLFLWL
IYGIYLQALPIILANTVSLFFNLIILSLKIKYR
>tr|A0A0D6YPR5|A0A0D6YPR5_MASLA MtN3 and saliva related transmembrane protein OS=Mastigocladus laminosus UU774 OX=1594576 GN=SP67_04380 PE=4 SV=1
MDFITILGLVAATLTTFSFVPQLLKTWRTKSAKDVSYIMLISFNIGIFLWLIYGLYLSAL
PIILANLITLIFNLIILWLKIRYR
>tr|A0A0D7P755|A0A0D7P755_9BRAD Membrane protein OS=Bradyrhizobium sp. LTSP849 OX=1615890 GN=UB31_21005 PE=4 SV=1
MEPFAIKLIGFAAATCTTVAYAPQVIKVWKTRSARDISLGMFLIMVLGLALWLIYGLLSG
DAPLVAANAVTMLLAGGILVMKLRYG
>tr|A0A0D8L8Q3|A0A0D8L8Q3_MORMO Membrane protein OS=Morganella morganii OX=582 GN=OA40_17290 PE=4 SV=1
MRCLGWVATFTAFCMYVSYIPQIMDNLAGHKTSPLQPLAAAFNCTLWVIYGIKVKDLPVA
VANAPGVLFGLAAMLTAL
>tr|A0A0D8ZNX7|A0A0D8ZNX7_9CYAN Cystinosin/ERS1p repeat OS=Aliterella atlantica CENA595 OX=1618023 GN=UH38_17680 PE=4 SV=1
MDINFTTTLGLVAGVLTTIAYLPQLIKTWQSKSADDLSWSMLIILCVGIILWLVYGFSVR
DIPIVAANIVTFVLASIILVLKIRYKQEA
>tr|A0A0D8ZVZ4|A0A0D8ZVZ4_9CYAN MtN3 and saliva related transmembrane protein OS=Aliterella atlantica CENA595 OX=1618023 GN=UH38_12590 PE=4 SV=1
MKFITLLGLIAGTLTTIAFIPQLVKVWRSKSAKDISLNTLVIFNTGVLLWLIYGIYLQAV
PIIAANGLTLIFNSIIVWLKIRYE
>tr|A0A0E1PFR1|A0A0E1PFR1_LACPA Uncharacterized protein OS=Lactobacillus paracasei subsp. paracasei JCM 8130 OX=1226298 GN=LBPC_0651 PE=4 SV=1
MRVDTGKYPEGVDPVRVKRLKLLSKVATFTCILMYVSYIPEIIANFSGNPVNPIQPLVAM
INATLWTFYGWTKTYKDWPIIISNMPGILFGLVTFITVFIH
>tr|A0A0E2E5P2|A0A0E2E5P2_TREDN Uncharacterized protein OS=Treponema denticola H-22 OX=999432 GN=HMPREF9726_01206 PE=4 SV=1
MNSKFFTILGWVATATAMAMYVSYIPQISNNLNGMKGNWLQPLVAAINCTLWVTYGLMKK
PKRDWPIAFANSPGIIFGLVAFITAL
>tr|A0A0E2J874|A0A0E2J874_STRIT Uncharacterized protein OS=Streptococcus intermedius ATCC 27335 OX=1316583 GN=HMPREF1654_00288 PE=4 SV=1
MIGTIAAILTTFAFLPQVFKVIKTKDTESIALGMYLMQVVGIALWLFHGLVIDDLPLIMA
NSISLILSGTILCYKLKYK
>tr|A0A0E2LRW9|A0A0E2LRW9_PORGN Uncharacterized protein OS=Porphyromonas gingivalis F0570 OX=1227271 GN=HMPREF1555_00755 PE=4 SV=1
MNQEKFLSVLGWIATATAMAMYVSYIPQIGSNLSGHKGDWLQPMVAGINCVLWVGYGFIR
KKKDWPIVIANFPGIVCGFLASFTAM
>tr|A0A0E3V1L8|A0A0E3V1L8_9BURK Uncharacterized protein OS=Polynucleobacter duraquae OX=1835254 GN=CL55_00012450 PE=4 SV=1
MTLLPHQIEIIGYCAAFLTTIAFLPQAIQSWRTRDLSGISVGMYSLFTAGVGLWLIYGLI
IEKWPLILANALTFALALSILMLKLRSKG
>tr|A0A0E3Z035|A0A0E3Z035_9GAMM Membrane protein OS=Pseudoxanthomonas suwonensis OX=314722 GN=WQ53_03330 PE=4 SV=1
MSGEWIGYVAAMLTTGAFVPQAVKTLRTRDTKAISLGMYVVFTLGLCFWLAYGIYLGSWP
MILSNVVTLVLAALILGLKLRHG
>tr|A0A0E8T732|A0A0E8T732_STREE Glutathione synthetase OS=Streptococcus pneumoniae OX=1313 GN=ERS020526_00191 PE=4 SV=1
MIGSIAAILTTFAFLPQVFRVVKTKDTGTIALGMYVMQVIGIALWLANGIRIGDLPLILA
NSVSFLLSGIILFYKLKYK
>tr|A0A0E9M3N8|A0A0E9M3N8_9PROT PQ loop repeat OS=Ferriphaselus amnicola OX=1188319 GN=OYT1_00133 PE=4 SV=1
MSTLNWVGSAAATLTTVAFVPQVWQVWRTRHTQDISLGMYATFTCGVAMWLAYGLLLGAW
PIIIANLITLLLAGAVLVMKLRFG
>tr|A0A0E9MIU2|A0A0E9MIU2_9PROT Uncharacterized protein OS=Sulfuricella sp. T08 OX=1632857 GN=SCT_3183 PE=4 SV=1
MLAELSELIGYPAAILTTVAFVPQAWKSWRTRDLSGISLPMYALFTLGVAFWLAYGLLIG
STPIIIGNGITLALAAVVLWLKLNERK
>tr|A0A0E9ZV13|A0A0E9ZV13_9FLAO MtN3 and saliva related transmembrane protein OS=Aequorivita vladivostokensis OX=171194 GN=MB09_15360 PE=4 SV=1
MEIEQILGYAAGTLTTLAVLPQIIKSWKTKKVMDVSPLMFSILILGVGLWTVYGFVKMDL
PIIIFNGISFLLNGSMLILMLFYQADDK
>tr|A0A0E9ZWT8|A0A0E9ZWT8_9FLAO MtN3 and saliva related transmembrane protein OS=Aequorivita vladivostokensis OX=171194 GN=MB09_15175 PE=4 SV=1
MEIEQILGYAAGTLTTLAVLPQIIKSWKTKKVMDVSPLMFSILILGVGLWTVYGFVKMDL
PIIIFNGISFLLNGSMLIIMLFYQADDK
>tr|A0A0F0CWD0|A0A0F0CWD0_9BACT Uncharacterized protein OS=Candidatus Omnitrophus magneticus OX=1609969 GN=OMAG_000265 PE=4 SV=1
MNEFFVELIGMLGAICTTFCFLPQIIKILQTKHARDISLIMYIILTIGVFLWLIYGILIH
KWPIILANAVTFIFCAIIVTVKITWENKNNGK
>tr|A0A0F2CH23|A0A0F2CH23_STRCR MtN3/saliva family protein OS=Streptococcus cristatus OX=45634 GN=TW70_01755 PE=4 SV=1
MSKQKINRFVGSIGAFIGILVFVAYIPQIIANLQGSKAQPFQPLFAAVSCLIWVIYGWTK
EPKKDWILIIPNAAGVILGGLTFLTSL
>tr|A0A0F2DW23|A0A0F2DW23_9STRE MtN3/saliva family protein OS=Streptococcus infantis OX=68892 GN=TZ94_01005 PE=4 SV=1
MSEKQMKTLGWIATFMSVMMYISYIPQIMNNLAGQKGNFIQPAVAAINCSLWVYYGLFKK
ERDIPLAAANAPGIVFGIITALTALF
>tr|A0A0F2E7F1|A0A0F2E7F1_STROR MtN3/saliva family protein OS=Streptococcus oralis subsp. tigurinus OX=1077464 GN=TZ95_01583 PE=4 SV=1
MTKQKINRIVGSIGAFIGIIVFIAYIPQIFANLQGNKAQPFQPLSAAVSCLIWVIYGWTK
EPKKDWILIIPNSAGVILGGITFLTSL
>tr|A0A0F2QMJ5|A0A0F2QMJ5_9RHOB Uncharacterized protein OS=Hyphomonadaceae bacterium BRH_c29 OX=1629720 GN=VR75_02025 PE=4 SV=1
MIDAIGIVAAFLTTLSFVPQAILVIRTKQTEAISLTMYAMFTTGVVAWLIYGIALGAVPI
ILANTVTLVLASIILTIKIRAVLPTQPSAQGATTATSTPIAS
>tr|A0A0F3HVJ9|A0A0F3HVJ9_STRGN MtN3/saliva family protein OS=Streptococcus gordonii OX=1302 GN=UA00_00312 PE=4 SV=1
MSEKQMKILGWVATFMSVMMYVSYFPQIMNNLAGQKGNFIQPLVAAINCSLWVYYGLFKK
ERDIPLAAANAPGIVFGLITAITALI
>tr|A0A0F3IL19|A0A0F3IL19_9GAMM Glutathione synthetase OS=Methylococcaceae bacterium Sn10-6 OX=1632867 GN=VZ94_04850 PE=4 SV=1
MTIVPDLLGYIAATLTTSSFLPQAIHTIKTRDTQSLSLGMYSLFTSGVLCWLIYGIVIDN
QAIIIANAITFILAASILACKNL
>tr|A0A0F3KDZ0|A0A0F3KDZ0_9NEIS Uncharacterized protein OS=Aquitalea magnusonii OX=332411 GN=VI06_09655 PE=4 SV=1
MNAALVEWLGLLAGCLTTLSFLPQVWLVWRKKSAGDISLGMYLLMCSGVALWLSYGLLIH
SRPVVLANGLTLLLSMAVLLMKLVFDARRQPQADRPGG
>tr|A0A0F3RC05|A0A0F3RC05_9RICK Sugar efflux transporter for intercellular exchange family protein OS=Rickettsia endosymbiont of Ixodes pacificus OX=1133329 GN=REIP_1584 PE=4 SV=1
MSPKFMKFYEKYMTIVGTIGNFMFYVQAHKIFTCKSSASVSMPAFTISAIALCSWLIYGI
LIKNTPIIIANIVGFIGALLVLLTIIIFNND
>tr|A0A0F4LBW2|A0A0F4LBW2_9LACO Uncharacterized protein OS=Lactobacillus kullabergensis OX=1218493 GN=JF76_14040 PE=4 SV=1
MKLEKAMTILGWIASITAIIMYVSYIPQIINNLHGVKGSPIQPLATAINTFLWVIYALFK
KDRDIPLAACNAAGVVFGLITFFTAL
>tr|A0A0F4LGE3|A0A0F4LGE3_9LACO Uncharacterized protein OS=Lactobacillus kimbladii OX=1218506 GN=JF75_13940 PE=4 SV=1
MKLEKAMTVLGWIASITAIIMYVSYIPQIINNLHGVKGSPIQPLATAINTFLWVIYALFK
KDRDIPLAACNAAGVVFGLITFFTAL
>tr|A0A0F4LMQ5|A0A0F4LMQ5_9LACO Uncharacterized protein ygbF OS=Lactobacillus apis OX=303541 GN=ygbF1 PE=4 SV=1
MKLEKAMTILGWVASVTAIIMYVSYIPQIISNLNGVKGNPIQPLATAINTLLWVIYGLFK
EERDIPIAACNAIGFVFGLIAFFTAL
>tr|A0A0F5YKD0|A0A0F5YKD0_9CYAN MtN3 and saliva related transmembrane protein OS=Limnoraphis robusta CS-951 OX=1637645 GN=WN50_04535 PE=4 SV=1
MDLITAIGLLAGSLTTISFLPQVIKTWKTKSTRDVSLQMFVLFCSGVFLWIVYGLLIGNI
PIVATNIVTFSLASMILFFKLKYR
>tr|A0A0F5ZS71|A0A0F5ZS71_9GAMM Membrane protein OS=Grimontia sp. AD028 OX=1581149 GN=RN22_20330 PE=4 SV=1
MSVIEKIGKALEPLMLVMGLVSPLATLPQIYKLYFSHSEHAAGLSLTTWVLYSFIAMLWT
IYGLYHKNPTIWVGNGLGFLMYLAMVAGIIARVGITF
>tr|A0A0F7K9K0|A0A0F7K9K0_9PROT Uncharacterized protein OS=Nitrosomonas communis OX=44574 GN=AAW31_02460 PE=4 SV=1
MEGHEIVGFVAGFGTTFAAAPDLLAILKRRSSQGMNPTMAGIMGSFQIMWVYYGILIDSM
PVVVWNIIAVVINFLMVGVFFYFARIGKN
>tr|A0A0F7KKM3|A0A0F7KKM3_9PROT Uncharacterized protein OS=Nitrosomonas communis OX=44574 GN=AAW31_06490 PE=4 SV=1
MSITVGYIAAFLTTAAFVPQAWYSWRTRDLSGISLPMYTMFTIGVGFWLFYGYLIGSVPV
IFANLITFLLSSMVLGMKIQQIMALRFNR
>tr|A0A0F8CCH6|A0A0F8CCH6_9EURY Membrane protein OS=Methanosarcina sp. 2.H.A.1B.4 OX=1483600 GN=EO92_03260 PE=4 SV=1
MIGYIAGALTTIAFAPSLIKALTTKSTTDISLLMLLCSTSCMVLWLFYGIQVDAPAIIAA
NSVSVILAASLRGLKLNYEYINLVDNFGKKIRGSKNKNAFLWK
>tr|A0A0F9YUZ9|A0A0F9YUZ9_9BACT Uncharacterized protein OS=Candidatus Roizmanbacteria bacterium GW2011_GWA2_32_13 OX=1618475 GN=UR23_C0031G0008 PE=4 SV=1
MFIQLLGLSAGGLVIIASLPQILRIVQTKSTKDISLPMYIIQIIGIILWVIFGFITQQMA
VIITNGIFLILNLFILYLKLKHG
>tr|A0A0F9ZNY6|A0A0F9ZNY6_9BACT Uncharacterized protein OS=Candidatus Peregrinibacteria bacterium GW2011_GWF2_33_10 OX=1619065 GN=UR28_C0001G0031 PE=4 SV=1
MNERTINKIGWFASFMAIAMYSSYIDQIRLNLSGQTGSIILPIITVINCSAWTFYGALKT
KKDWPIIICNIPGIVLGIITAITAIIF
>tr|A0A0G0BA96|A0A0G0BA96_9BACT Uncharacterized protein OS=Candidatus Nomurabacteria bacterium GW2011_GWE1_35_16 OX=1618761 GN=UR64_C0010G0034 PE=4 SV=1
MDQILSIIAALLSLSVSIIGLPLQIHTNYKLKKVIGLRPELFLISFLSYAVWSLRAYFIN
DWYMFVAYLPGAIFSFVILVQIKLYKKP
>tr|A0A0G0GF72|A0A0G0GF72_9BACT MtN3/saliva family OS=Candidatus Levybacteria bacterium GW2011_GWA1_37_16 OX=1618452 GN=US43_C0003G0057 PE=4 SV=1
MAARAYQKRQNQLLRQLLGMKIDQKFIERIGWAASIIAILMWFSFIDQIRLNLAGHKGSL
LIPIVVTINCVLWTLFGLGKKNWQIVTANVPGIFTGAITVLTAL
>tr|A0A0G0JXI7|A0A0G0JXI7_9BACT Uncharacterized protein OS=Candidatus Peregrinibacteria bacterium GW2011_GWF2_38_29 OX=1619066 GN=US89_C0013G0055 PE=4 SV=1
MEISTIFGYIAATSTTVSFIPQVIKTKNTKSISLLMYSVYLVGIIMWLVYGIMLNEAPII
IANIITLMLSGTIFILKIVHG
>tr|A0A0G0LSC0|A0A0G0LSC0_9BACT MtN3 and saliva related transmembrane protein OS=candidate division CPR2 bacterium GW2011_GWC2_39_10 OX=1618345 GN=UT18_C0007G0064 PE=4 SV=1
MSLASHLHSHPKNEENFNKLHSKKSVQIIDKLAMIVGVLAPLTALPQIYQLIITKDATGV
SILAWVLYIITASFWIIYGVAHKERAIIINNALWAILEFIIVLLALIY
>tr|A0A0G0M0J6|A0A0G0M0J6_9BACT Uncharacterized protein OS=Parcubacteria group bacterium GW2011_GWD1_38_16 OX=1618936 GN=US78_C0019G0005 PE=4 SV=1
MIRGSYFIFNLYSMKIIEILALIMGFLMPAGYYFQAWRIAKTKLAHDISLPMYAILSLGM
PIWMIYGIYINDWPIITSFLLGTIGAWLVLALIFIYRNK
>tr|A0A0G0NCV7|A0A0G0NCV7_9BACT MtN3 and saliva related transmembrane protein OS=Parcubacteria group bacterium GW2011_GWC1_39_29 OX=1618900 GN=UT43_C0032G0005 PE=4 SV=1
MKHESILHPARTRQIADNLIYLGGILGPIVTIPQLIEIWLNKNASGVSVISWIAYLVGAM
FWLFYGLVHREKPIIFTYGVWIVIDILIVIGTIIYS
>tr|A0A0G0P6V8|A0A0G0P6V8_9BACT MtN3 and saliva related transmembrane protein OS=Candidatus Yanofskybacteria bacterium GW2011_GWD2_39_48 OX=1619031 GN=UT53_C0010G0017 PE=4 SV=1
MRHKSMLHPARTRQIADNLIYLGGVLGPVVTIPQLIEIWLNKNASGVSVISWIAYLVGAV
FWLFYGLVHREKPIIFTYGIWIIIDILIVIGTIIYS
>tr|A0A0G0PXC1|A0A0G0PXC1_9BACT Membrane protein OS=Microgenomates group bacterium GW2011_GWC1_39_12 OX=1618514 GN=UT26_C0019G0002 PE=4 SV=1
MLSYLRTIRFKAYKNMKNSFQDFLKKNEKIIGSIASSLSIIMFFSLIEIFISNMQGRSKI
FIQPLATAFNGLFWSLYAYGKKDRFFLVPNLLGLILGTLTVMSIFL
>tr|A0A0G0R604|A0A0G0R604_9BACT Uncharacterized protein OS=Candidatus Peregrinibacteria bacterium GW2011_GWF2_39_17 OX=1619067 GN=UT36_C0002G0088 PE=4 SV=1
MTSATLIGSLAAIITTSSLFPQVVKTIKTKNTKSISLLMYSFFLIGVILWLIYGLLLHNW
PIILANSVTVCTSLIILTLKIKHG
>tr|A0A0G0TII4|A0A0G0TII4_9BACT Uncharacterized protein OS=Candidatus Levybacteria bacterium GW2011_GWA2_40_8 OX=1618459 GN=UU21_C0004G0026 PE=4 SV=1
MDAVQIANLFGFIAAGIGIVMFVPQAVQVWKTKNTKSISLATFILLSTSSVFWLIYGILL
IAKPVLLVNAVVLILSLYIAAMKLKYK
>tr|A0A0G0W6Q4|A0A0G0W6Q4_9BACT Uncharacterized protein OS=candidate division CPR2 bacterium GW2011_GWC1_41_48 OX=1618344 GN=UU65_C0006G0014 PE=4 SV=1
MIDSLISWLLQNISIILIIISTPIELMPFLQMKKSIKNKSVNDLSPYPAAGFSLLGIMWL
SYGMGINSLPLVVTNVAKLISNISVVCVYFYFRSIKK
>tr|A0A0G1K7A2|A0A0G1K7A2_9BACT MtN3/saliva family OS=Candidatus Wolfebacteria bacterium GW2011_GWE2_44_13 OX=1619017 GN=UW32_C0001G0321 PE=4 SV=1
MIDLTQLLAVLAGFMGILMGFANIPQAVKIYKKRSAKDVSELTYGVLAVGYFVLLLYSIL
LDNVALIVTNLFGLLGVVLVLSGIIRYEKKGIRHRGI
>tr|A0A0G1L538|A0A0G1L538_9BACT Uncharacterized protein (Fragment) OS=Candidatus Jorgensenbacteria bacterium GW2011_GWA2_45_13 OX=1618662 GN=UW92_C0021G0001 PE=4 SV=1
LRKQASKKLEAYPHPVTWKRWLDRTVYVTGVLGPLMTLPQVLNVWESKSTSGVSPETWIS
YSVYSAIWVVYGFAHKEKPIILSNGLFFIFNALVAIGTLLSR
>tr|A0A0G1L8V3|A0A0G1L8V3_9BACT Uncharacterized protein OS=Candidatus Jorgensenbacteria bacterium GW2011_GWA2_45_13 OX=1618662 GN=UW92_C0002G0045 PE=4 SV=1
MQTTNPQHHIHLRKQASKKLEAYPHPVTWKRWLDRTVYVAGVLGPLMTLPQVLNVWESKS
TSGVSPETWISYSVYSAVWVVYGFAHKEKPIILSNGLFFIFNTLVAIGTLLSR
>tr|A0A0G1N419|A0A0G1N419_9BACT Uncharacterized protein OS=Parcubacteria group bacterium GW2011_GWB1_45_9 OX=1618879 GN=UX23_C0005G0028 PE=4 SV=1
MAGYTKAMFEIVRWSTLSSTILLAVVGYSDQIRLIFVNQSTAGLSFWMILLATWTWASYT
LYGHFQKDRKIFWPNLLGTILIGIVLLGFFIF
>tr|A0A0G1R4L9|A0A0G1R4L9_9BACT Uncharacterized protein OS=Parcubacteria group bacterium GW2011_GWA2_47_10 OX=1618839 GN=UX72_C0009G0017 PE=4 SV=1
MARRNHMLDFVSGFVRTTVEYKGWGLNLLTVSFLATVFFNVLEAMSCMKQAGAIAAQKSR
MSVSANMMAYFAVFHAVIGVYGVYANSLVAICSGGLTFFYLPILRAMKNIGGFTRAEKRT
MFIFSLLLPAVIFLPWKTQISAVTFVGASFAFSQLPWQIWKEKSRGVVQMKLVLVYTAST
MFWLFYAYTGGDMLFKTLTPVNLALCFATIVLWLEYPNRQDAKN
>tr|A0A0G1RB05|A0A0G1RB05_9BACT Uncharacterized protein OS=Candidatus Pacebacteria bacterium GW2011_GWA1_46_10 OX=1618469 GN=UX28_C0002G0025 PE=4 SV=1
MENSFRTTLQKYEKAIGTTASVLATIMFISLIEVLVTNFRGETNTIVLPTATAFNGLFWT
LYGYSKKDLIIIIPNSIGLILGLLTAIAAFIS
>tr|A0A0G1SGB3|A0A0G1SGB3_9BACT Uncharacterized protein OS=Candidatus Uhrbacteria bacterium GW2011_GWE2_46_68 OX=1618994 GN=UX57_C0006G0003 PE=4 SV=1
MTWIVSIGLFAAICTTIAFLPQVVKTIKTKQTKDISFWMYLIFLIGLLAWLIYGILIKDL
PVIIANTATFLLAGLVFIFKIKYK
>tr|A0A0G1U6C6|A0A0G1U6C6_9BACT Small membrane protein OS=Candidatus Yanofskybacteria bacterium GW2011_GWA1_48_10 OX=1619022 GN=UY20_C0008G0006 PE=4 SV=1
MENDKLTHVLGIVGTVIAVLMFVSLLEIARNNIFGNTNIVIQPIVTTVNCTVWSLYAHLK
KERYVFWANFPGIILGLFTVITAFMR
>tr|A0A0G1X8F8|A0A0G1X8F8_9BACT Uncharacterized protein OS=Microgenomates group bacterium GW2011_GWA1_48_10 OX=1618496 GN=UY21_C0021G0005 PE=4 SV=1
MINDQKRKISLAKVTVGLSLVTTTIGLGEQALRIWKLRSAVEISIFFFALLATQCFFWVL
YGLQKKDRNIIVANVFGALLALVIVFEWLWFR
>tr|A0A0G1XGW7|A0A0G1XGW7_9BACT Uncharacterized protein OS=Candidatus Kaiserbacteria bacterium GW2011_GWC2_52_8b OX=1618676 GN=UY74_C0039G0009 PE=4 SV=1
MSASLIDVLSGVQEYQQWGYNALTFGFLCTVVLTLALQLPSELAQLKTLWSATSADGVDT
TLIVTMTGYFGIFLIYGADVGSGGLLFNSLMLGPWFFIILWRLWRIKGFTANEGLVLCLW
MLAVVIDVMFPWKAYFYMAASVIAFSGPLKQIKTMKEKGTSAGFNPRFALMWGIVCVFWI
FYGLALKDLFIAGTALVFGVLYMQTYRLAVRLDPTRIK
>tr|A0A0G1YGE9|A0A0G1YGE9_9BACT MtN3/saliva-related transmembrane protein, conserved region OS=Candidatus Magasanikbacteria bacterium GW2011_GWA2_56_11 OX=1619044 GN=UY92_C0006G0079 PE=4 SV=1
MMVDWLGYFAGSLVVLSLIPQIVKSWKTKSAGDLSLPRYVMYMIGVALWVTYGFLVDNGP
IAYMNGVAFVLALCVVYLKIKYGLSASRSVPPNREERR
>tr|A0A0G1YMQ2|A0A0G1YMQ2_9BACT Uncharacterized protein OS=Parcubacteria group bacterium GW2011_GWA2_56_21 OX=1618859 GN=UY94_C0021G0007 PE=4 SV=1
MLGFHHLRSRALATKGLEPFPARSSWKRFLDHLMYGVGVLAPLALLPQVIQIYTTKNASG
ISLATWTLLTFFSVLWMLYGIAHKDKPIIIAHVLFAILNALVAVGALLY
>tr|A0A0G3BJQ4|A0A0G3BJQ4_9BURK Membrane protein OS=[Polyangium] brachysporum OX=413882 GN=AAW51_0925 PE=4 SV=1
MNLALADGLGYAAAVLTTASFVPQALLTFRTRDVSGISLSMYSAFTLGIALWLAYGLLLG
AWPLIIANVITLSLAGAILVMKIRYRASPLGPGRPTAR
>tr|A0A0G3M5I0|A0A0G3M5I0_9FLAO MtN3 and saliva related transmembrane protein OS=Chryseobacterium gallinarum OX=1324352 GN=OK18_12220 PE=4 SV=1
MDENVLGIIAGVLTSVSMIPQLVKVIKEKNVEDISLLMLLVLISGLSLWVWYGFVKDELP
IILSNSFAVLVNLSLLACYIMYNKKEEKH
>tr|A0A0G3WJA1|A0A0G3WJA1_9BACT Uncharacterized protein OS=Endomicrobium proavitum OX=1408281 GN=Epro_0170 PE=4 SV=1
MFSLEIIGFAAGTFSTIAFVPQVYKTWKTKSAKDVSMPMFIIFGTGTILWITYGIIFGKY
SIFISNGVIFALAVIQIILKIKYDKTTKPRVKSLPRSKAGGK
>tr|A0A0G4JXI1|A0A0G4JXI1_9GAMM Uncharacterized protein OS=Brenneria goodwinii OX=1109412 GN=BN1221_03109c PE=4 SV=1
MKKHLMIVSGTFIAAALSIGVLYRWPIALGTLAAWVTTGSFFLQVVHIIRNKDTTGISLG
MYASLFFGVSCWTAYGFNIQDIPVMTANGITMLLAVVVIALKLYNEREIKPRKRRKIKTA
PLSSTPPQNHLSAAGVLKSKQV
>tr|A0A0H1RQY8|A0A0H1RQY8_LACLL Membrane protein OS=Lactococcus lactis subsp. lactis OX=1360 GN=VN91_0421 PE=4 SV=1
MNQEKFIKYLSWVATGMSVMMYVSYLPQIANNLSGMKGNPIQPLVAAINCTLWVTYGIGK
KPRDLALATANFPGIIFGLVTFLTAL
>tr|A0A0H2Q7R4|A0A0H2Q7R4_9GAMM Membrane protein OS=Moellerella wisconsensis OX=158849 GN=VK86_13690 PE=4 SV=1
MLEDQVSSTNAPKYVSYIGWIATFTAFCMYVSYIPQIMDNLDGNKTNPLQPAAAAINCIL
WVWYGLKVKDLPVAVANAPGVIFGIIACLTAF
>tr|A0A0H5BDU6|A0A0H5BDU6_BLAVI PQ loop repeat OS=Blastochloris viridis OX=1079 GN=BV133_918 PE=4 SV=1
MTDTAIEAIGFAAAAATTLCWLPQAIRLIRTRNTQAISLASYGFFSAGVALWLVYGLFLG
NAPMIAANVVTLALTLTIVAMKLRYG
>tr|A0A0I5S9C4|A0A0I5S9C4_STREE Glutathione synthetase OS=Streptococcus pneumoniae OX=1313 GN=ERS020831_00826 PE=4 SV=1
MIGSIAAILTTFAFLPQVFRIVKTKDTGSIALGMYVMQVIGIALWLAHGIRIGDLPLILA
NSVSFLLSGIILFYKLKYK
>tr|A0A0J1HEA6|A0A0J1HEA6_9GAMM Uncharacterized protein OS=Photobacterium ganghwense OX=320778 GN=ABT57_09760 PE=4 SV=1
MIAVDKISLVGYGAAICTTCSFIPQVWQVIQSRNTESISLLMYCIFVFGVFLWCVYGVVV
RDLPLIMANLITLILSGLILAMKLRDTTSKVDN
>tr|A0A0J1MRB4|A0A0J1MRB4_9ENTR Uncharacterized protein OS=Citrobacter sp. MGH109 OX=1686382 GN=SK37_03569 PE=4 SV=1
MEWHSWIGYLAAMLTTLSFLPQAIKVITTRNTQGISGLMYVMFVCGLVLWLAYGLLIEDT
AVSMANFLTLLFALPILVIKYRSR
>tr|A0A0J5GFY4|A0A0J5GFY4_9NEIS Uncharacterized protein OS=Vogesella sp. EB OX=1526735 GN=ACG97_09665 PE=4 SV=1
MDTTQLGYLAALLTTGSFLPQVLHTLRTRDTRSISLSMYLMLVCGTGTWLLYGLSIAALP
VVLANALSMLLSSVILVMKLHEVVRTRTAKSAP
>tr|A0A0J5SAZ3|A0A0J5SAZ3_9LACT MtN3/saliva family protein OS=Fructobacillus sp. EFB-N1 OX=1658766 GN=FEFB_02170 PE=4 SV=1
MRIDTSEYPTGENAIPEKRVKRLKLLSKAATFTCIAMYVSYIPQIISNFSGHPVGVLQPL
VAMINASFWAGYGWTKTYKDWPIIISNVPGILFGLFTVITIYIH
>tr|A0A0J7HQ13|A0A0J7HQ13_9BACT Uncharacterized protein OS=Chitinispirillum alkaliphilum OX=1008392 GN=CHISP_2691 PE=4 SV=1
MLTFIGILAGTLTTISFLPQVIKTLQTRSTKDLSLVMYSLFTCGVFLWLLYGIGLGEIPI
ILSNTVTLVLAFLLLAAKIKYK
>tr|A0A0J7I1N4|A0A0J7I1N4_9FLAO MtN3 and saliva related transmembrane protein OS=Chryseobacterium angstadtii OX=558151 GN=ACM46_16845 PE=4 SV=1
MNENTLGIIAGILTSISMIPQLIKVIREKNVDEISLVMLLVLISGLSLWVWYGFMKDELP
IIVSNAFAVLVNISLLICYMLYKKSS
>tr|A0A0J7I3W4|A0A0J7I3W4_9FLAO MtN3 and saliva related transmembrane protein OS=Chryseobacterium sp. BLS98 OX=885586 GN=ACM40_12075 PE=4 SV=1
MNENVLGIIAGILTSISMIPQLIKVVKDKNVDDISLVMLLVLISGLSLWVWYGLIKDELP
IILSNAFAVLVNISLLICYMIYRKS
>tr|A0A0J7I912|A0A0J7I912_9FLAO MtN3 and saliva related transmembrane protein OS=Chryseobacterium sp. FH2 OX=1674291 GN=ACM39_17410 PE=4 SV=1
MNESILGIIAGTLTSAASVPQLVKVLRKKNVDDISWLMLLVLISGLSLWVWYGFIKDELP
IILSNSFAVLLNVSLLICYMIFRKS
>tr|A0A0J7IRZ6|A0A0J7IRZ6_9FLAO Membrane protein OS=Chryseobacterium sp. FH2 OX=1674291 GN=ACM39_06585 PE=4 SV=1
MNNTFFTILGWVATVTAMAMYVSYIPQISNNLKGLKGDWLQPLVAAINCTLWVTYGLLKK
PKRDWPVAIANSPGIIFGLIAFITAI
>tr|A0A0J8GPA2|A0A0J8GPA2_9ALTE Glutathione synthetase OS=Catenovulum maritimum OX=1513271 GN=XM47_13225 PE=4 SV=1
MSSTDLIGFLAAFCTTIAFMPQALKVLKTRDTQSLSLSMYLIFTIGVGLWLAYGWIKQDM
AMIIANIITLVLACAILYNIIRNTFFNKE
>tr|A0A0J8H0S8|A0A0J8H0S8_9ALTE Glutathione synthetase OS=Catenovulum maritimum OX=1513271 GN=XM47_00205 PE=4 SV=1
MTTIEIIGFTSAFLTTFSFLPQAIQVIKTRDTASLSLAMYSIFTIGVAGWLAYGLIKQDM
AMIVANMVTFVLAGIILAIKLYNAFITDRKSTMINADNTTRDLSA
>tr|A0A0J8YG61|A0A0J8YG61_9BACT Membrane protein (Fragment) OS=bacteria symbiont BFo2 of Frankliniella occidentalis OX=1628856 GN=AI29_06620 PE=4 SV=1
MKNIFIVAVTIALALLSIAVLTPWPVWLGTLAAWVTTGSFCLQVLHIVKNKETKALSLGM
WSALFFGVACWTGYGFRVHDIPVMMANGITALLAITVIGLKLWLERPRLIKRGRRIRRMH
RVVLKPRIHSLRPLQRTLNARAAKKSKKSKKS
>tr|A0A0J9B4E4|A0A0J9B4E4_9BACT Membrane protein OS=bacteria symbiont BFo1 of Frankliniella occidentalis OX=1628855 GN=AI28_14330 PE=4 SV=1
MKNLLIVAATIALALLSIIFLSPWPVWLGTLAAWVTTGSFCLQVMHIVKNKDTSGLSLGM
WAALFFGVSCWTWYGHRMHDVPVMAANGITALLALTVILLKLWHERPMPNPNRRRLVRMP
GVILNPRIRRLRPLKVARSERKKGQLTK
>tr|A0A0K0SV33|A0A0K0SV33_9PROT Membrane protein OS=Methylophilus sp. TWE2 OX=1662285 GN=ACJ67_06485 PE=4 SV=1
MSVLNTCIGSVAAVCTTLAFVPQVIQSWRTRDLSGISLPMYMIFTTGVVLWFIYGILIQD
WPVIIANAVTAILASTVLLLKLKSIFII
>tr|A0A0K1F4Y2|A0A0K1F4Y2_9ACTN Uncharacterized protein OS=Olsenella sp. oral taxon 807 OX=712411 GN=ADJ70_12590 PE=4 SV=1
MTEKQVTTLGWVATFMSVMMYVSYIPQIMNNLAGNKGNFIQPAVAAVNCTLWVIYGLCKE
KRDMPLAAANMPGIIFGIITALTSL
>tr|A0A0K1NF27|A0A0K1NF27_9BURK Uncharacterized protein OS=Ottowia sp. oral taxon 894 OX=1658672 GN=ADJ79_11195 PE=4 SV=1
MTEKQIKILGTIASIMSVGMYVAYIPQIADNLSGHKGNPVQPFVAFVNCSLWTCYGLFKK
QRDWPIVVANVPGIFLGLAAFFTAL
>tr|A0A0K1P6U2|A0A0K1P6U2_9MOLU Uncharacterized protein OS=Spiroplasma turonicum OX=216946 GN=STURON_00744 PE=4 SV=1
MNLAIEIIGWMGFTTSLLMLLPQVFKVIKTRDTKSLSLFMFILTFLNALIWFSFGLLTKS
MQLYIANACAMTASIIIIVYIIINLIKSKKPQ
>tr|A0A0K2GBB7|A0A0K2GBB7_NITMO Uncharacterized protein OS=Nitrospira moscoviensis OX=42253 GN=NITMOv2_1825 PE=4 SV=1
MDFVTQIGSVAGALTTIAFWPQLRRTWKTRSADDVSLAMLLTFTTGVFLWFVYGWLLNAW
PIIVTNAVTFLLTASILVLKLRLRS
>tr|A0A0K2GF63|A0A0K2GF63_NITMO Uncharacterized protein OS=Nitrospira moscoviensis OX=42253 GN=NITMOv2_2839 PE=4 SV=1
MNMTTALGLVAGTLTTVAFLPQVVRTWKTKSAKDLSLPMLASFTTGVACWFFYGLWIDSL
PIMLTNGITFVLAATNLILKLKYG
>tr|A0A0K2JAY1|A0A0K2JAY1_9FUSO Uncharacterized protein OS=Leptotrichia sp. oral taxon 212 OX=712357 GN=AMK43_05675 PE=4 SV=1
MNERNLKILGWIGTILSVIMYVSYVPQIIGNLNGNKTFFLQPLAATINCTIWTSYGLLKE
KKDYPLAAANLPGIIFGLLATITAF
>tr|A0A0K2JCV0|A0A0K2JCV0_9FUSO Uncharacterized protein OS=Leptotrichia sp. oral taxon 212 OX=712357 GN=AMK43_10660 PE=4 SV=1
MNKSKINTIVGSIGAFIGVFVFIAYIPQIMANLSGTKSQPWQPLFASFSCLIWVIYGWTK
EPKKDFILIIPNTAGVVLGFLTFITSF
>tr|A0A0K2LZ67|A0A0K2LZ67_9NOST MtN3 and saliva related transmembrane protein OS=Anabaena sp. WA102 OX=1647413 GN=AA650_12100 PE=4 SV=1
MDFITILGLVAGALTTIAFLPQMFQIWRTKSAKDVSYVMLIVFMSGLFLWLVYGIILGAL
PVILANGVTLCFNLIILWLKIKYR
>tr|A0A0K2RZP1|A0A0K2RZP1_9MICC Uncharacterized protein OS=Rothia mucilaginosa OX=43675 GN=RM6536_1008 PE=4 SV=1
MAEQNNTSANTSAQNVSPKGGVGVDSEFHAKFFPILARVASVTAVLMYVFYFPQIIGNLN
GHKGDWIQPLVAAVNCTLWVLYGLWRPKKDVPIIIANLPGIVFGGVAAITALI
>tr|A0A0K6H0H9|A0A0K6H0H9_9RHIZ Uncharacterized conserved protein, contains PQ loop repeat OS=Chelatococcus sambhunathii OX=363953 GN=Ga0061061_101318 PE=4 SV=1
MADGLLSLLSIEAIGAVAAVLTTLCWIPQAARVIRTRETRAISLTTQVALTCGVVLWLVY
GLFIGSWPLIGSNAVTLILLGVILMMKLRYG
>tr|A0A0K6HR68|A0A0K6HR68_9BURK Uncharacterized conserved protein, contains PQ loop repeat OS=Thiomonas bhubaneswarensis OX=339866 GN=Ga0061069_101205 PE=4 SV=1
MAFHPTDLFGYGAAFLTTVSFIPQAWLTVRTRNVSGISLGMYSLFTVGVGLWLIYGVTQR
SWPLVGANAVTFLLALTVLVMRLRYGGHQRPE
>tr|A0A0K8MED3|A0A0K8MED3_9PROT MtN3/saliva family protein OS=[Caedibacter] varicaedens OX=1629334 GN=Cva_01506 PE=4 SV=1
MQQDHLKESVSSRSGEIFSEEKQGAHSFFATKEDTLSRTKTLYYYAKFMIVIGIFGHSLY
YLQAFKIYRQASAENVSLEGFLIALFSLTCWLIYGVLMKDKVLIIVNIFGVIGATLTTLA
IFSVYL
>tr|A0A0K8MSF7|A0A0K8MSF7_9LACT Small membrane protein OS=Fructobacillus pseudoficulneus OX=220714 GN=FPFC_070390 PE=4 SV=1
MRIDNSEYPTGDDAVPEQRVKRLKLLSKLATFTCIAMYVSYIPEIISNFSGHPVGVLQPL
VAMINAMLWTGYGWTKTFKDWPIIISNVPGIFFGLFTVITVFIH
>tr|A0A0K8MUH1|A0A0K8MUH1_9LACT Small membrane protein OS=Fructobacillus tropaeoli OX=709323 GN=FTRO_0020100 PE=4 SV=1
MYAENGYNLRYEQWRKEIFMRIDTSEYPTGENAVPEKRVKQLKLLSKAATFTCIAMYVSY
IPQIISNFSGHPVGVLQPLVAMINASFWAGYGWTKTYKDWPIIISNVPGILFGLFTVITI
YIH
>tr|A0A0K9XZD9|A0A0K9XZD9_9FLAO MtN3 and saliva related transmembrane protein OS=Chryseobacterium sp. Hurlbut01 OX=1681828 GN=AC804_08020 PE=4 SV=1
MDENVLGIVAGVFTSFSMIPQLIKVIREKNVEDLSLVMILVLITGVSLWVWYGLIRDELP
IIISNAFAVLVNLTLLVCYFLFRKKS
>tr|A0A0L0LN66|A0A0L0LN66_9BACT Uncharacterized protein OS=Parcubacteria bacterium C7867-001 OX=1659195 GN=ABA06_03825 PE=4 SV=1
MSSGGMHHLHVRKRVYKNVDVFPSPDSFKRFLDKAMYVVGLISPIAFLPQVLDVYASHNV
SSLSLITWTVLALVNVLWTLYGWVHKEYAIFIANAFMAVLQIFLIGAIVIYR
>tr|A0A0M0C0T4|A0A0M0C0T4_9ARCH Uncharacterized protein OS=miscellaneous Crenarchaeota group-6 archaeon AD8-1 OX=1685126 GN=AC479_02785 PE=4 SV=1
MDYITIIGLSAAAMGGIALFPQVLKVLKTRSTKDISREMILILAGSIFLWLVYGILLSNL
PIIIANFFGLIQAIIILFYKIKNQMKKMKPCEE
>tr|A0A0M0HRV7|A0A0M0HRV7_VIBNE Glutathione synthetase OS=Vibrio nereis OX=693 GN=AKJ17_03910 PE=4 SV=1
MIDITILGYIAALCTTCSFVPQVLYILKTRDTASISLAMYSCFVFGVFLWFVYGIAVLDW
PVIIANAMTLLLSSIILSLKVRDVMRERKSSVRCQQ
>tr|A0A0M0SF38|A0A0M0SF38_9CYAN Uncharacterized protein OS=Hapalosiphon sp. MRB220 OX=1704290 GN=AMR41_28845 PE=4 SV=1
MDFITILGLVAATLTTFSFLPQLLKTWRSKSAKDVSYIMLICFNIGIFLWLIYGLYLSSL
PIILANLITLIFNLIILWLKIRYRKI
>tr|A0A0M0TLH8|A0A0M0TLH8_9FLAO Uncharacterized protein OS=Flavobacterium sp. VMW OX=1699134 GN=AKO67_12280 PE=4 SV=1
MNYIDIIGLFAGACITLSTIPQILKVWKTKKVKDISLKTFSILTFGIAVWIIYGILKEDL
PIIITNSVSLCLNLVMVYFIIYYEKE
>tr|A0A0M1JIG4|A0A0M1JIG4_9GAMM Uncharacterized protein OS=Achromatium sp. WMS3 OX=1604836 GN=TI05_03255 PE=4 SV=1
MDFSAIYMQITSLEPYDIYLLISRLLTIVASSFLTFGLYHQVWKIFQTKSAKDFTATLII
SLLLNETIWFNYGFAISEWPIMFITGINLPAVVLTAIGYYYYGRN
>tr|A0A0M1JQ17|A0A0M1JQ17_9CYAN Uncharacterized protein OS=Planktothricoides sp. SR001 OX=1705388 GN=AM228_19060 PE=4 SV=1
MTLTSLIGFMAATLTTVSFLPQVIQVWKTKSTKDISLGMFSIFSSGVFLWLVYGILIEDW
AVFMANSITLILASIILTFKLKYK
>tr|A0A0M2PY33|A0A0M2PY33_PROHO MtN3 and saliva related transmembrane protein OS=Prochlorothrix hollandica PCC 9006 = CALU 1027 OX=317619 GN=PROH_06615 PE=4 SV=1
MDPITLLGLVAGGCTTIAFVPQLLKIWRSKSAKDISLGMFLIFCLGVFLWLLYGLLTQDI
PVIVANFITLILSGTILALKFRYKS
>tr|A0A0M2XVM9|A0A0M2XVM9_9SPHI MtN3 and saliva related transmembrane protein OS=Sphingobacterium sp. Ag1 OX=1643451 GN=AAW12_19075 PE=4 SV=1
MINENLLGIIAGILTSISMLPQLIKVLKEKNVDDLSPVMLLTLIIGLSLWVWYGVMKSEA
PIIYSNSFAVLVNLCLLGSYLIYRKKA
>tr|A0A0M3CCQ8|A0A0M3CCQ8_9SPHI Uncharacterized protein OS=Sphingobacterium sp. IITKGP-BTPF85 OX=1338009 GN=L950_0212620 PE=4 SV=1
MILENIIGITAGILTSISMLPQLLKVIKEKTVEDLSLPMIIILITGLSLWVWYGIIKNEL
PIIISNAFAVLVNLFLLSYYLRFKDK
>tr|A0A0M3RI77|A0A0M3RI77_9FLAO Uncharacterized protein OS=Capnocytophaga sp. oral taxon 323 OX=1705617 GN=AM608_02145 PE=4 SV=1
MKEKRNTKQKINLFIGSIGAFIGVAVFVAYIPQIMANLEGHKAQPWQPLFAAGSCLIWVV
YGWTKEPKPDYILIIPNLVGVVLGFLTFITSL
>tr|A0A0M4GQ96|A0A0M4GQ96_9FLAO Uncharacterized protein OS=Capnocytophaga sp. oral taxon 323 OX=1705617 GN=AM608_07195 PE=4 SV=1
MENGKLFNILGWVAMAASISMYVSYIPQISDNLAGHKGNPIQPLVAAINCSLWVIYGFFK
KPKRDYPILLANLPGIVFGLFAFATAL
>tr|A0A0M9D1H1|A0A0M9D1H1_9LACO Small conserved membrane protein OS=Lactobacillus apinorum OX=1218495 GN=RZ74_11600 PE=4 SV=1
MKIDNYVPKNQRREVSDQRIKNLKIMSKVAIFTSSLMYIAYIPEIIQNFSGTPVSPIQPF
VATINATLWTLYGWFKTYKDWPLIISNVPGVIFGLVTLVTVFVH
>tr|A0A0M9D9Z8|A0A0M9D9Z8_9LACO Small conserved membrane protein OS=Lactobacillus kunkeei OX=148814 GN=RZ70_05600 PE=4 SV=1
MKIDNYVPKNQRRAVSDKRIRNLKIMSKVAIFTSSLMYIAYIPEIIQNFSGNPVSPIQPF
VATINATLWTLYGWFKTYKDWPLIISNVPGVIFGLITLVTVFIH
>tr|A0A0M9DDJ1|A0A0M9DDJ1_9LACO Small conserved membrane protein OS=Lactobacillus kunkeei OX=148814 GN=RZ71_02850 PE=4 SV=1
MKIDNYVPKNQRREVSDKRIRNLKIMSKVAIFTSSLMYIAYIPEIIQNFSGNPVSPIQPF
VATINATLWTLYGWFKTYKDWPLIISNVPGVIFGLITLVTVFIH
>tr|A0A0M9WSP5|A0A0M9WSP5_9BACI Uncharacterized protein OS=Lysinibacillus sp. FJAT-14222 OX=1932366 GN=AN161_24225 PE=4 SV=1
MSITLLGVFAGLLTSCSFIPQAYKVIKTNRTQDISLPMYSLCTIGVFIWIIYGLMINDLA
ILLTNIITFVPTIIILNLTLKNHIQNKKKYNKKIYTHSS
>tr|A0A0N0IV55|A0A0N0IV55_9FLAO Uncharacterized protein OS=Chryseobacterium indologenes OX=253 GN=AOB46_15510 PE=4 SV=1
MNENLLGITAGVLTSISMIPQLIKVIRKKDVKDISLVMLLILISGLSLWVWYGIKKDELP
IILSNSFAVLVNLSLLGCYILYKKS
>tr|A0A0N0JTX7|A0A0N0JTX7_9BRAD Uncharacterized protein OS=Bosea sp. AAP35 OX=1523417 GN=IP69_13090 PE=4 SV=1
MDVIPLIGYLAAACSVTSFVPQAYKIIRTRDTTALSPPMYALTTTGFLLWTVYGIGQGQW
PLILTNAICFVLAAFILVMTLLPATKKDAVADALTPQD
>tr|A0A0N0LJI4|A0A0N0LJI4_9FLAO Uncharacterized protein OS=Chryseobacterium sp. ERMR1:04 OX=1705393 GN=AMQ68_09900 PE=4 SV=1
MNENVLGIVAGVLTSVAMIPQLIKVLREKNVDDLSWVMLLVLITGVSLWIWYGVLKNEWP
IILSNAFSVLMNLSLLICYVVYKKS
>tr|A0A0N0M785|A0A0N0M785_9BRAD Uncharacterized protein OS=Bosea vaviloviae OX=1526658 GN=AE618_26345 PE=4 SV=1
MDFVSVIGFLAAACSVSSFVPQAFKILRTRDTSSLSPQMYALTTTGFLLWTAYGVAQGQW
PLILTNAVCFVFAAFILIMTLLPSRQKAAVADALDPRD
>tr|A0A0N0UT60|A0A0N0UT60_9LACO Small conserved membrane protein OS=Lactobacillus kunkeei OX=148814 GN=RZ73_12310 PE=4 SV=1
MKIDNYVPKNQRREVSDNRIRNLKIMSKVAIFTSSLMYIAYIPEIIQNFSGSPVSPIQPF
VATINATLWTLYGWFKTYKDWPLIISNVPGVIFGLITLVTVFIH
>tr|A0A0N1AY55|A0A0N1AY55_9SPHN Uncharacterized protein OS=Porphyrobacter sp. AAP60 OX=1523423 GN=IP79_11600 PE=4 SV=1
MALFEALVIAHVATGALGLIAFWGPIVTRKGAANHRKWGKAAAYGFIGAGGLAIVMALLS
LYGPEQRHPEITDRALFDGLFGWMMLYLGILTIGFVDYGLAVVRHARERRAMRSVRYQAV
IAAVMISGAWCGYYGFEVGHPLMVLVAFIGIVAMAIQQAYIWRQSDPPRGTHIGEHFRAL
IGMGISAYTAFMSVGLIRLVPEHVFNPAIWAGPSVVGVGLIIYFTLKRKRTASRTPSGVR
PHPQ
>tr|A0A0N1B188|A0A0N1B188_9PROT Uncharacterized protein OS=alpha proteobacterium AAP81b OX=1523432 GN=IP88_13925 PE=4 SV=1
MPDLANLDPVTIVGTVGAIASVSSFTPQAWKTIKARSTEGLSAVMYGLTCLSFASWTTFG
ILKGEWTLIIPNALCLALALFIFVLILLPQHKTEAVAETIDPTA
>tr|A0A0N1B8U9|A0A0N1B8U9_9PROT Uncharacterized protein OS=beta proteobacterium AAP99 OX=1523428 GN=IP84_06125 PE=4 SV=1
MNPYEWIGYAAAALTTASFIPQAWQVIRTRDTRSLSLPMYATFTAGVALWLGYGAVLQAW
PIIIANAITLALALFILVMKLRLG
>tr|A0A0N1KIP8|A0A0N1KIP8_9GAMM Uncharacterized protein OS=Moellerella wisconsensis ATCC 35017 OX=1354267 GN=M992_0708 PE=4 SV=1
MSSTNAPKYVSYIGWIATFTAFCMYVSYIPQIMDNLDGNKTNPLQPAAAAINCTLWVWYG
LKVKDLPVAVANAPGVIFGIIACLTAF
>tr|A0A0N7HC57|A0A0N7HC57_9ARCH MtN3/saliva family protein OS=Candidatus Nitrocosmicus oleophilus OX=1353260 GN=NMY3_02810 PE=4 SV=1
MLNIAGWMVDTLLTLIGLLATAFSVASTLPQIRKALKTRDTEDVSIRFLAVLIVGLFLWA
IYGLGRADNVIIIGNTIGLILNICMLALKIMYSRKPLEEG
>tr|A0A0N7HYP8|A0A0N7HYP8_9FLAO Uncharacterized protein OS=Algibacter alginicilyticus OX=1736674 GN=APS56_12260 PE=4 SV=1
MNYTEIIGFVAAFLTTAAFLPQVYKTWKTKDVSSLSMPMLLMFFIGVFSWLIYGVLISSP
SMIFANAITIISAFLLVYFKIKYK
>tr|A0A0N7LCP4|A0A0N7LCP4_9CYAN Uncharacterized protein OS=Chrysosporum ovalisporum OX=75695 GN=apha_03389 PE=4 SV=1
MDSITLLGLCAAGLTTSAFLPQMFKTWRTKSAKDVSYLMLITFMSGLLLWLIYGIYLKSW
PIILANGITLFFNLIILWLKIKYR
>tr|A0A0N7LNY6|A0A0N7LNY6_9RHOB PQ loop repeat OS=Ruegeria atlantica OX=81569 GN=RUA4292_01933 PE=4 SV=1
MEHLIGGAAAVLGTICWLPQTLKTWRSRETKDLSLPANLLILTTLTLWLAYGLMIAAWPL
ILGNVISILLVGAIVIAKLKFG
>tr|A0A0P0LAQ4|A0A0P0LAQ4_9BURK PQ loop repeat protein OS=Limnohabitans sp. 63ED37-2 OX=1678128 GN=L63ED372_00170 PE=4 SV=1
MNLIDWVGSLAAFLTTASFIPQAWQTFRTRDVSGISLGMYSLFTVGVALWLVYGILMVAW
PIIIANTITTSLALMILVMKLRYR
>tr|A0A0P0U8S9|A0A0P0U8S9_FLAPS Uncharacterized protein OS=Flavobacterium psychrophilum OX=96345 GN=AMR72_06645 PE=4 SV=1
MDYIEALGLLAAFFTTVANIPQAIKVIKTRNVKDLSAATYSMLFVGMVLWVVYGIMKEDL
PIILANSIAAALCGVILVMKIVCRNDPQNQNKE
>tr|A0A0P1GV43|A0A0P1GV43_9RHOB PQ loop repeat OS=Phaeobacter sp. CECT 5382 OX=1712645 GN=PH5382_00718 PE=4 SV=1
MELYLGYSAAFMGTICWLPQAWKAWASRDTSGLSLAANLMFLLTVTLWFLYGLMVGDWPI
IIANICAILIVLSIVAAILRYK
>tr|A0A0P6VU28|A0A0P6VU28_9RHIZ Uncharacterized protein OS=Prosthecomicrobium hirschii OX=665126 GN=ABB55_21545 PE=4 SV=1
MNPVLIEVIGIIAALCTTLCWLPQTIRVIRLRDTSSLSLATFSIFVIGIVLWLAYGIMIM
SWPLILANVFTLALNGTILALKLRYG
>tr|A0A0P7B1B5|A0A0P7B1B5_9FLAO Uncharacterized protein OS=Croceitalea dokdonensis DOKDO 023 OX=1300341 GN=I595_1234 PE=4 SV=1
MENVELVGLAAAVLTTSAFVPQVYKAWKHRSTKDISLLMYLVFVVGVLLWLFYGIAIDSI
SIIAANVVTLLLAIAIIVAKLRFK
>tr|A0A0P7JS68|A0A0P7JS68_9LACO Small conserved membrane protein OS=Lactobacillus kunkeei OX=148814 GN=RZ56_09920 PE=4 SV=1
MKIDNYVPKSQRREVSDKRIRNLKIMSKVAIFTSSLMYIAYIPEIMQNFSGNPVSPIQPF
VATINATLWTLYGWFKTYKDWPLIISNVPGVIFGLITLVTVFIH
>tr|A0A0P7KVX6|A0A0P7KVX6_9LACO Membrane protein OS=Lactobacillus kunkeei OX=148814 GN=FF306_00779 PE=4 SV=1
MKIDNYVPKNQRREVSDKRIRNLKIMSKVAIFTSSLMYIAYIPEIMQNFSGNPVSPIQPF
VATINATLWTLYGWFKTYKDWPLIISNVPGVIFGLITLVTVFIH
>tr|A0A0P7WUJ0|A0A0P7WUJ0_9BACT Uncharacterized protein OS=Bacteroidetes bacterium HLUCCA01 OX=1666909 GN=HLUCCA01_08835 PE=4 SV=1
MEFTFTTLIGMLAAVCTTIAFLPQVIKTWKAKSAKDLSLRMFSILAFGVTMWLIYGIRLG
ELPIILANAVTLLLILVIMYFKLTMDRPSKL
>tr|A0A0P8C2Q9|A0A0P8C2Q9_9CYAN MtN3 and saliva related transmembrane protein OS=Phormidium sp. OSCR OX=1666905 GN=HLUCCO16_00325 PE=4 SV=1
MQDATILGLLAGMMTTLAYLPQLIKTWQSKSADDISWSMLIILCLGILLWLVYGTSVHDL
PVICANILTLILSSTILGLKVHYRLRRASID
>tr|A0A0P8YS58|A0A0P8YS58_9ARCH Uncharacterized protein OS=Nitrosopumilus sp. PRT-SC01 OX=1527301 GN=JI55_01065 PE=4 SV=1
MEIDGILLTLLGTAAGVLILTGWVEQIYKGYKTKSLKDISKFLMIFISAGAILWLIYGIV
VSDVYIIGTNIAAIILMMIVLTMKKKYDKLSKIN
>tr|A0A0Q0GFH7|A0A0Q0GFH7_9GAMM ER lumen protein retaining receptor OS=Pseudoalteromonas sp. P1-25 OX=1723758 GN=AN393_01802 PE=4 SV=1
MAHYLPILSAFILVFSFLPLLSKIRKNRSVSGLSLLMMTFGLAQSLYFITYNIYFERYFI
ALPFFVTGVLSGLILYYFARYNAAKAERIQLVAMLGFSLLPFLLLLNKSLETASVLNALT
YVGLVMSSVRVMPQTYKTLRSGNISNLSARYFSLQFVAGTCGLYVELSSAMTSTSHILMF
VMLLLTNAVQFACMQYYKMRPAMA
>tr|A0A0Q0RXL8|A0A0Q0RXL8_9FLAO MtN3 and saliva related transmembrane protein OS=Flavobacterium aquidurense OX=362413 GN=RC62_2251 PE=4 SV=1
MNAIDAVGLFAGTCVTISVIPQIIKVWKTKKVKQISLKTFGILTFGIMVWIVYGILKEDL
PIILTNSVSLCLNLIMVYFIIYYEKES
>tr|A0A0Q1C183|A0A0Q1C183_9FLAO Uncharacterized protein OS=Flagellimonas eckloniae OX=346185 GN=AAY42_14420 PE=4 SV=1
METIEIIGLVAATLTTSSFVPQVYKTWKYKSTKDISFTMYIGFFVGTMLWLYYGIQYQSL
AIILANAVTGILVLFMLLLKFRYK
>tr|A0A0Q3HQ58|A0A0Q3HQ58_9FLAO Uncharacterized protein OS=Chryseobacterium aquaticum OX=452084 GN=AR438_16395 PE=4 SV=1
MDENVLGIVAGVFTSFSMIPQLIKVIREKNVEDLSLVMILVLITGVSLWVWYGIIRNELP
IIISNAFAVLVNLTLLVCYFLFRKKS
>tr|A0A0Q4BAQ9|A0A0Q4BAQ9_9EURY Uncharacterized protein OS=Methanomassiliicoccales archaeon RumEn M2 OX=1713725 GN=AOA81_05360 PE=4 SV=1
MDQFIVIGLVAGLITTLGYVPQVIKGYRSGSMEDVSILMPLVLILGMSLWLVYGIILRDI
PIMLWNAVSVILNSGMVILKIRYERRKGKAVPPAIL
>tr|A0A0Q4CCG6|A0A0Q4CCG6_9FLAO Uncharacterized protein OS=Chryseobacterium sp. Leaf201 OX=1735672 GN=ASE55_18145 PE=4 SV=1
MDNEKFFKVLGWVATITAVAMYVSYIPQIRSNLAGNKGEWLQPLVAAVNCTLWVVYGFMK
KPERDLPIIMANSPGIVFGLFAFFTAI
>tr|A0A0Q4DE32|A0A0Q4DE32_9FLAO Uncharacterized protein OS=Chryseobacterium sp. Leaf201 OX=1735672 GN=ASE55_16090 PE=4 SV=1
MDENVLGIVAGVLTSVSMIPQLIKVIKSKNAEDLSWVMIMVLISGLSLWVWYGFIQNELP
IIVSNAFAVLVNITLLICCIMYKKKS
>tr|A0A0Q4EPU8|A0A0Q4EPU8_9SPHN Uncharacterized protein OS=Sphingomonas sp. Leaf208 OX=1735679 GN=ASE69_08455 PE=4 SV=1
MNERGILVLGWVATVTAIVMYLSYIDQIMLNLAGQKGSVVQPFATMVNCALWVGYGFLKD
KRDWPIVVANFPGVVFGAVALVTAL
>tr|A0A0Q4FWT8|A0A0Q4FWT8_9SPHI Uncharacterized protein OS=Pedobacter sp. Leaf216 OX=1735684 GN=ASE74_05935 PE=4 SV=1
MDLIDIIGIVAGILTSSSIVPQIVKTLKKKKATEVSVFMFIVMMTGNALWVYYGFDKSDV
AIISTNFLALGLNITMLVLKYRYRS
>tr|A0A0Q4G9L1|A0A0Q4G9L1_9SPHN Uncharacterized protein OS=Sphingomonas sp. Leaf20 OX=1735685 GN=ASE72_10135 PE=4 SV=1
MSERGILVLGWIATATAIVMYLSYIDQIMLNLAGQKGSVVQPFATMVNCGLWVAYGVLKP
KRDWPIAVANFPGVVLGAITLATAL
>tr|A0A0Q4I5Y4|A0A0Q4I5Y4_9SPHN Uncharacterized protein OS=Sphingomonas sp. Leaf226 OX=1735691 GN=ASE77_03430 PE=4 SV=1
MSERGILVLGWIATATAIVMYLSYIDQIMLNLAGQKGSVVQPFATMVNCGLWVAYGALKP
KRDWPIAVANFPGVVLGAITLATAL
>tr|A0A0Q4ILU0|A0A0Q4ILU0_9SPHN Uncharacterized protein OS=Sphingomonas sp. Leaf230 OX=1735694 GN=ASE82_05400 PE=4 SV=1
MNERGILVLGWVATVTAIVMYLSYIDQIMLNLAGQKGSVVQPFATMVNCALWVGYGFLKD
KRDWPIVVANAPGVVFGAVALVTAL
>tr|A0A0Q4J739|A0A0Q4J739_9SPHN Uncharacterized protein OS=Sphingomonas sp. Leaf28 OX=1735695 GN=ASE79_17665 PE=4 SV=1
MSERGILVLGWIATATAIVMYLSYIDQIMLNLGGQKGSVVQPFATMVNCGLWVAYGVLKK
KRDWPIAVANFPGVVLGAITLATAL
>tr|A0A0Q4KMZ9|A0A0Q4KMZ9_9SPHN Uncharacterized protein OS=Sphingomonas sp. Leaf34 OX=1736216 GN=ASF00_12835 PE=4 SV=1
MSERGILVLGWIATATAIVMYLSYIDQIMLNLGGQKGSVVQPLATMVNCGLWVAYGVLKP
KRDWPIAVANFPGVVLGAITLATAL
>tr|A0A0Q4KXH0|A0A0Q4KXH0_9SPHN Uncharacterized protein OS=Sphingomonas sp. Leaf38 OX=1736217 GN=ASE88_05010 PE=4 SV=1
MSERGILVLGWIATATAIVMYLSYIDQIMLNLGGQKGSVVQPLATMVNCGLWVAYGVLKQ
KRDWPIAVANFPGVVLGAITLATAL
>tr|A0A0Q4M079|A0A0Q4M079_9SPHI Uncharacterized protein OS=Pedobacter sp. Leaf41 OX=1736218 GN=ASE92_04460 PE=4 SV=1
MEGIDILGIVAGICTSSSILPQIIKTLKKKKAEEVSIFMFIVLMTGNALWIYYGFVKSDI
AIISTNFFALALNIVMIVLKFRYC
>tr|A0A0Q4P7M3|A0A0Q4P7M3_9BURK Uncharacterized protein OS=Duganella sp. Leaf61 OX=1736227 GN=ASF04_24420 PE=4 SV=1
MHFDSTLLGLIAAFCTTVAFIPQVLLIWRRKSAAGVSTGMYCVFCFGVLLWLIYGVIIEA
WPIAINNGITLLLACSVLVMKWAYRNNP
>tr|A0A0Q4QTR2|A0A0Q4QTR2_9SPHN Uncharacterized protein OS=Sphingomonas sp. Leaf242 OX=1736304 GN=ASF09_12840 PE=4 SV=1
MNERGILVLGWVATVTAIVMYLSYIDQIMLNLSGQKGSVVQPFATMVNCALWVGYGFLKD
KRDWPIVVANAPGVVFGAVALVTAL
>tr|A0A0Q4RR87|A0A0Q4RR87_9FLAO Uncharacterized protein OS=Flavobacterium sp. Leaf82 OX=1736238 GN=ASF10_10820 PE=4 SV=1
MNLIDVVGLFAGTCVTISVIPQIIKVWKTKKVKQISLKTFGILTFGILIWIIYGILKEDL
PIILTNSVSLCLNLIMVYFIIYYEKE
>tr|A0A0Q4S015|A0A0Q4S015_9BURK Uncharacterized protein OS=Acidovorax sp. Leaf78 OX=1736237 GN=ASF16_24595 PE=4 SV=1
MPLSELIGYLAAFLTTCSFVPQALHTFRTRDVGGISLGMYSVFTAGVALWLVYGLVLGAW
PIVVANAITLALAGTILGMKMVYGTRGGR
>tr|A0A0Q4U693|A0A0Q4U693_9SPHN Uncharacterized protein OS=Sphingomonas sp. Leaf257 OX=1736309 GN=ASF14_04720 PE=4 SV=1
MSERKLMLLGWIATATAVAMYLSYIDQIQLNLAGQKGSVIQPLATMVNCALWVAYGFLRE
KRDWPIVFANAPGVILGGICLFTAF
>tr|A0A0Q5LWU9|A0A0Q5LWU9_9CAUL Uncharacterized protein OS=Brevundimonas sp. Leaf168 OX=1736283 GN=ASF81_12080 PE=4 SV=1
MSDLIANIVGSAAAICSITSFAPQAVKIWKERDASSVSLKTYSLTVTCFVLWVVYGIMTK
AWPVTVANACALVMASGVLVMKWRFRDGDPDK
>tr|A0A0Q5Q4Z8|A0A0Q5Q4Z8_9FLAO Uncharacterized protein OS=Chryseobacterium sp. Leaf180 OX=1736289 GN=ASG01_12550 PE=4 SV=1
MENSRFYTVLGIVASGTAIAMYVSYIPQISDNLNGKQGDWLQPLVAAVNCTLWVIYGFMK
KPKKDWPVIMANIPGIVFGLITFITAL
>tr|A0A0Q5UVH0|A0A0Q5UVH0_9FLAO Uncharacterized protein OS=Flavobacterium sp. Leaf359 OX=1736351 GN=ASG38_00490 PE=4 SV=1
METITIIGTLAAIFTTIANIPQAYKIIKDKTSKGVSAGTYLVLLIGTSLWTAYGILKADW
PLIITNSISSLLSIVILILHQIPDRKIKKVNKALSNTGGKK
>tr|A0A0Q5UWS7|A0A0Q5UWS7_9SPHN Uncharacterized protein OS=Sphingomonas sp. Leaf198 OX=1736299 GN=ASG20_09530 PE=4 SV=1
MNERGILVLGWVATVTAIVMYLSYIDQIMLNLAGQKGSVVQPFATMVNCALWVGYGFLKD
KRDWPIVVANAPGVVFGAVALATAL
>tr|A0A0Q5ZP94|A0A0Q5ZP94_9FLAO Uncharacterized protein OS=Chryseobacterium sp. Leaf404 OX=1736366 GN=ASG31_14125 PE=4 SV=1
MDENILGLIAGVLTSIASLPQLVKVFKTKNTDDISALMLIILISGLSLWVWYGAIQEEWP
IIFSNAFAVLLNGILLLFKLSFKK
>tr|A0A0Q6A2V3|A0A0Q6A2V3_9BRAD Uncharacterized protein OS=Bradyrhizobium sp. Leaf396 OX=1736363 GN=ASG57_04205 PE=4 SV=1
MDPFAIKLLGFAAATCTTVAYAPQFIKVWKTRSARDISLGMFLVMVLGLALWLVYGLLSG
DAPLVAANAVTMLLAGGILFMKLKYG
>tr|A0A0Q6K796|A0A0Q6K796_9BRAD Uncharacterized protein OS=Bosea sp. Leaf344 OX=1736346 GN=ASG72_14975 PE=4 SV=1
MNWIAALGFAAALCSTVSFVPQAWRVVKTRDTSALSAPMYAITTVGFALWLGYGLALGQW
PLILTNGICLLFAAFILVMKLAPRRRKEAIAEALGAEKE
>tr|A0A0Q6M9F2|A0A0Q6M9F2_9RHIZ Uncharacterized protein OS=Aminobacter sp. Root100 OX=1736420 GN=ASC75_02960 PE=4 SV=1
MNPLFEIVGATAAILTTLAWLPQIMKILRERKTSDISLGTNAALATGISLWIVYGVALGS
LPVILSNSITLVFILAIVGLKLRFG
>tr|A0A0Q6SC10|A0A0Q6SC10_9RHIZ Uncharacterized protein OS=Rhizobium sp. Root1204 OX=1736428 GN=ASC96_28905 PE=4 SV=1
MDSALIVGYLASICSVSSFVPQAWKIVRTGNTEAISARIYVLTVTGFALWTVFGVLRVEW
PIIITNAICFCLSAIILSKKQGAKRNAQ
>tr|A0A0Q6YZ08|A0A0Q6YZ08_9BRAD Uncharacterized protein OS=Afipia sp. Root123D2 OX=1736436 GN=ASC80_13160 PE=4 SV=1
MTESVPAVVHWVGALAAVLTTLCWLPQVVRVIRLKDTHAISLATNLVFAGGILLWLIYGI
AIGNWPLIAANAVSMVLTLIIIAMKLRYG
>tr|A0A0Q7G9V6|A0A0Q7G9V6_9FLAO Uncharacterized protein OS=Flavobacterium sp. Root420 OX=1736533 GN=ASC72_00520 PE=4 SV=1
MNYIDLIGLFAGTCVTISVIPQILKVWRTKKVKAISLKTFSILTFGIMVWIIYGILKNDL
PIIITNSVSFCLNLLMVYFIIYYEKES
>tr|A0A0Q7PLL1|A0A0Q7PLL1_9GAMM Uncharacterized protein OS=Lysobacter sp. Root494 OX=1736549 GN=ASD14_04580 PE=4 SV=1
MNGEWAGFVAAALTTFSFIPQAVRTIRTKETHSISLGMYVMFTVGVAFWLVYGLVLMSWP
MILSNIVTLALSSTILALKIRYG
>tr|A0A0Q7R2C3|A0A0Q7R2C3_9CAUL Uncharacterized protein OS=Brevundimonas sp. Root1423 OX=1736462 GN=ASD25_14490 PE=4 SV=1
MSELVANVVGTAAALCSITSFAPQMIKIWKERDASSVSLKTYSLTVTCFILWTAYGVLTG
AWPIIVANACALVMASGVLAMKWRFSEHGKA
>tr|A0A0Q7WCS3|A0A0Q7WCS3_9RHIZ Uncharacterized protein OS=Mesorhizobium sp. Root552 OX=1736555 GN=ASD50_16230 PE=4 SV=1
MHPSFEIIGAVAAVITTFAWLPQILKILRERQAKDISLATTAALAFGVFLWVVYGLAIGS
TPVIAANTVSFLFIAAIVGLKLRFR
>tr|A0A0Q7WNF7|A0A0Q7WNF7_9RHIZ Uncharacterized protein OS=Mesorhizobium sp. Root554 OX=1736557 GN=ASD44_09220 PE=4 SV=1
MHPLFEIVGSVAACITTFAWLPQIMKILRERQARDISLVTTAALASGVFLWIVYGIAIGS
LPVIMANTVSFLFIATIVGLKLRYG
>tr|A0A0Q7X3P7|A0A0Q7X3P7_9BURK Uncharacterized protein OS=Duganella sp. Root1480D1 OX=1736471 GN=ASD58_27675 PE=4 SV=1
MLLEPDLLGFIAAFCTTFAFVPQVLLVWRQRSAEGISTGMYLIFSFGVLLWLLYGLQTRA
WPVIIANGITLALALCVLAMKLHFSRR
>tr|A0A0Q8ATJ5|A0A0Q8ATJ5_9RHIZ Uncharacterized protein OS=Mesorhizobium sp. Root157 OX=1736477 GN=ASD64_06650 PE=4 SV=1
MHPWFELIGAVAAVITTFAWLPQILKIMRERQARDISLATTAALAFGVFLWTLYGLLIGS
WPVIIANGLTFLFIIAIVGMKLRFG
>tr|A0A0Q8G0C8|A0A0Q8G0C8_9CAUL Uncharacterized protein OS=Caulobacter sp. Root656 OX=1736579 GN=ASD89_18470 PE=4 SV=1
MGVPFAASVVGTAAALLSITSFAPQIVKIWRERDASSVSLRTYVVTVTGFSCWIAYGVLI
KAWPVIASNTACLLMSGAVLALKWRFSREGD
>tr|A0A0Q8L8M8|A0A0Q8L8M8_9BURK Uncharacterized protein OS=Acidovorax sp. Root70 OX=1736590 GN=ASD94_05120 PE=4 SV=1
MQLHELIGYLAACLTTCSFVPQALHTFRTRDVSGISLGMYSVFTVGVALWLAYGLALAAW
PIVVANAITLALAGTILGMKVLYGVHRPD
>tr|A0A0Q8NHD3|A0A0Q8NHD3_9FLAO Uncharacterized protein OS=Flavobacterium sp. Root186 OX=1736485 GN=ASD98_13540 PE=4 SV=1
MNYIDSIGLFAGACITLSTIPQILKVWKTKKVKDISLKTFGILTFGIAVWIIYGILKEDL
PIIITNSVSLCLNLVMVYFIIYYEKE
>tr|A0A0Q8QFD7|A0A0Q8QFD7_9BURK Uncharacterized protein OS=Noviherbaspirillum sp. Root189 OX=1736487 GN=ASE07_04705 PE=4 SV=1
MNADIVGWISSLVLVSTISRQVYTQWRTKRVDGVSKWLFIGQLSASFGFTIYSYLVDNWV
FVFTNFFMFLTAVVGEFIYLSNKRHAQRQATTQENPSGTAHAAGR
>tr|A0A0Q8RJR9|A0A0Q8RJR9_9BURK Uncharacterized protein OS=Duganella sp. Root198D2 OX=1736489 GN=ASE26_04870 PE=4 SV=1
MLLEPDLLGFIAAFCTTFAFVPQVLLVWRQRSAEGISTGMYLIFSIGVLLWLLYGLQTNA
WPVIIANGITLVLALCVLAMKLHFSRR
>tr|A0A0Q9A5Z3|A0A0Q9A5Z3_9FLAO Uncharacterized protein OS=Flavobacterium sp. Root901 OX=1736605 GN=ASE21_11105 PE=4 SV=1
MNYIDIIGLFAGACVTLSTIPQIMKVWKTRKVKDISLKTFSILTFGIAVWVIYGILKEDL
PIIITNSVSLCLNLTMVYFIIYYEKE
>tr|A0A0Q9D4D3|A0A0Q9D4D3_9BURK Uncharacterized protein OS=Acidovorax sp. Root275 OX=1736508 GN=ASE52_15190 PE=4 SV=1
MPTTELIGYLAAILTTCSFVPQALHTFRTRDVRGISLGMYSVFTAGVALWLVYGLTLAAW
PIVVANAITLALAGTILGMKVVYGARGQR
>tr|A0A0Q9DWY2|A0A0Q9DWY2_9FLAO Uncharacterized protein OS=Flavobacterium sp. Root935 OX=1736610 GN=ASE40_16910 PE=4 SV=1
MNYVDIIGLFAGTCVTIATIPQILKVWKTKKVKEISLKMFGTLTFGIAVWVVYGILKNDL
AIIITNSVSLILNLIMVYFIIYYEKE
>tr|A0A0Q9HAT7|A0A0Q9HAT7_9BRAD Uncharacterized protein OS=Bosea sp. Root381 OX=1736524 GN=ASE63_07055 PE=4 SV=1
MSSASIELLGFAAAALTSLCWLPQAWRTITTRDTRAISLWTQSLFAAGTALWLTYGVQLG
SGPIILANTLTLILVLTIVTMKLRFG
>tr|A0A0Q9I9Z1|A0A0Q9I9Z1_9BRAD Uncharacterized protein OS=Bosea sp. Root381 OX=1736524 GN=ASE63_17840 PE=4 SV=1
MDWVTIIGFGAALCSTVSFMPQAWRIVKTRDTSSLSAPMYAINTIGFLLWLIYGLMQGQW
PLILTNGICLVLAAFILMMTLASSKQKAKISDALE
>tr|A0A0Q9IPH6|A0A0Q9IPH6_9BRAD Uncharacterized protein OS=Bosea sp. Root483D1 OX=1736544 GN=ASE66_29370 PE=4 SV=1
MSWITIIGSLAAICSMASFIPQAWRIVRTRDTQAISPVMYRFTTTGFALWTAYGVGLREW
PLIITNGVCFLLAAFILVMTLLPQRAKDRVADQVSGK
>tr|A0A0Q9J3L9|A0A0Q9J3L9_9BRAD Uncharacterized protein OS=Bosea sp. Root483D1 OX=1736544 GN=ASE66_00675 PE=4 SV=1
MSTAAIEALGFCAALLTTFCWLPQAWQTIKTRDTSGISLWTQALFATGIVLWLVYGVLIA
SWPLIGANTVTLALVLVILTMKLRYG
>tr|A0A0R0LJ90|A0A0R0LJ90_9PROT PQ loop repeat protein OS=Ferrovum sp. JA12 OX=1356299 GN=FERRO_00370 PE=4 SV=1
MPNHIDLVGYIAAFFTTVSFLPQCIKTLRTKEVSGISIYMYGMFVLGVLLWLWYGLETES
WPITIANAITAALAIVILWLKIKYTYF
>tr|A0A0R0MFM4|A0A0R0MFM4_9BURK Uncharacterized protein OS=Curvibacter sp. PAE-UM OX=1714344 GN=AO057_03985 PE=4 SV=1
MNDVIGYIAASLTTLSFLPQALHTFRTRDVSGISLGMYSMFAAGVALWLVYGVLLSAWPL
MVANAVTLALALAILVMKLRYR
>tr|A0A0R1FL14|A0A0R1FL14_9LACO Small conserved membrane protein OS=Lactobacillus kunkeei DSM 12361 = ATCC 700308 OX=1423768 GN=FD43_GL001002 PE=4 SV=1
MKIDNYVPKNQRREVSDNRIRNLKIMSKVAIFTSSLMYIAYIPEIIQNFSGNPVSPIQPF
VATINATLWTLYGWFKTYKDWPLIISNVPGVIFGLITLVTVFIH
>tr|A0A0R1I147|A0A0R1I147_9LACO Uncharacterized protein OS=Lactobacillus paralimentarius DSM 13961 = JCM 10707 OX=1423765 GN=FC97_GL001029 PE=4 SV=1
MDQSKVKKVNKDFLFYVSRLATVFSIMMYVSYIPQILDNMSGVKGNPIQPLSAMINSSLW
VLYGLLKEKKDWPVIIANLPGIVLGLLTFLTAL
>tr|A0A0R1JVG1|A0A0R1JVG1_9LACO Uncharacterized protein OS=Lactobacillus alimentarius DSM 20249 OX=1423720 GN=FC67_GL001528 PE=4 SV=1
MRRINPEKVERIGTIASAMSVLMYVSYIPQIISNLSGSKGNPIQPLVAFINCTIWTAYGL
MKKEKDWPIVWANVPGIFLGAATFITAVFSFS
>tr|A0A0R1JVJ4|A0A0R1JVJ4_9LACO Uncharacterized protein OS=Lactobacillus alimentarius DSM 20249 OX=1423720 GN=FC67_GL001760 PE=4 SV=1
MDQSKLKKDNRDFLFYISRLATIFSIMMYVSYIPQILDNLNGMKGNPIQPLSATINSALW
VLYGLLKDKKDWPVIIANLPGIVLGLLTFLTAL
>tr|A0A0R1M9Q5|A0A0R1M9Q5_9LACO Uncharacterized protein OS=Lactobacillus equicursoris DSM 19284 = JCM 14600 = CIP 110162 OX=1293597 GN=FC20_GL000720 PE=4 SV=1
MTKKEKRFLLLGRVASAISVLMYVSYLAQIASNLSGQKGNPVQPLVAAINASLWVAYGWN
APKRDWPIIVANAPGIVLGLATAITCF
>tr|A0A0R1ME30|A0A0R1ME30_9LACO Uncharacterized protein OS=Lactobacillus oeni DSM 19972 OX=1423777 GN=FD46_GL001249 PE=4 SV=1
MKEEDKFIQVLGRVATVLSVLMYVSYIPQIMSNLQGDYGNPIQPLVAAINCLFWCIYAYF
KKNRDWPVFLANLPGIFFGIFAFATALH
>tr|A0A0R1MGI1|A0A0R1MGI1_9LACO Uncharacterized protein OS=Lactobacillus hordei DSM 19519 OX=1423759 GN=FC92_GL000186 PE=4 SV=1
MKEETRFIQILGRIATVLSVLMYVSYVPQIISNLNGQYGNPIQPLVAAINCLFWCVYAYF
KMNRDWPVFFANLPGIFLGIITFVTALH
>tr|A0A0R1MNJ1|A0A0R1MNJ1_9LACO Membrane protein OS=Lactobacillus perolens DSM 12744 OX=1423792 GN=FD09_GL001101 PE=4 SV=1
MRYDTGEYPKNVDPKRVKRLKLLSKVATITCISMYVSYIPQIIANFSGNPVSPIQPLVAM
INACLWVAYGWFKTYKDWPVIISNLPGIVFGLVTVVTVYIH
>tr|A0A0R1NLR7|A0A0R1NLR7_9LACO Uncharacterized protein OS=Lactobacillus rapi DSM 19907 = JCM 15042 OX=1423795 GN=FD12_GL002503 PE=4 SV=1
MAMKFLIGIKNGSGGVFSMRVKKEVNRLAEVKVVGDFATVACLVMYVSYIGQILANLNGH
PVSPAQPIFAAINAALWVGYGWLKPQKDWRVIIANFPGIIFGILTALTAMI
>tr|A0A0R1NNX5|A0A0R1NNX5_9LACO Uncharacterized protein OS=Lactobacillus kisonensis DSM 19906 = JCM 15041 OX=1423766 GN=FC98_GL002727 PE=4 SV=1
MSLMRAKREVNRLEEVKFVGDFATVACLIMYVSYIGQIIANLNGNPVSPMQPLFASLNAA
LWVGYGWLKPHKDWRVIIANFPGIIFGILTALTVIM
>tr|A0A0R1P899|A0A0R1P899_9LACO Small membrane protein OS=Lactobacillus frumenti DSM 13145 OX=1423746 GN=FD27_GL001464 PE=4 SV=1
MNESKFISWLGRIASVIAILMYVSYIAQIINNLHGNYGAPLQPFVAGVNCSLWSIYAYFK
KDRDWPVFWANFPGVFFSFATFLTCFPW
>tr|A0A0R1P8Q4|A0A0R1P8Q4_9LACO Uncharacterized protein OS=Lactobacillus frumenti DSM 13145 OX=1423746 GN=FD27_GL001347 PE=4 SV=1
MMSKEKVISKDELTGKEKKVSPQVVSKQVEPDKEWVAKRLKQVKISGNIATIACLIMYSS
YVEQIIANFSGHPVSPVQPFFAAINATMWVVYGWLKPIKKDWPVIISNFPGIIFGIITAI
TAFIH
>tr|A0A0R1Q7T3|A0A0R1Q7T3_9LACO Uncharacterized protein OS=Lactobacillus uvarum DSM 19971 OX=1423812 GN=FD20_GL001676 PE=4 SV=1
MEQETKFIRILGRVATILAVLMYVSYIPQIMSNLQGNYGNPIQPLVAAVNCTFWCVYAYF
KRNRDWPVFWANLPGIFFGIFAFITALH
>tr|A0A0R1U6Q6|A0A0R1U6Q6_9LACO Membrane protein OS=Lactobacillus pantheris DSM 15945 = JCM 12539 = NBRC 106106 OX=1423783 GN=FC50_GL000655 PE=4 SV=1
MRIDTSKYPEGKEAVDPKRVKRLKILSKVATIMCISMYISYIPQIIANFSGSPVSPIQPL
VASINACLWVAYGWNKTYKDWPVIISNLPGIVFGLVTVITVYVH
>tr|A0A0R1UB69|A0A0R1UB69_9LACO Uncharacterized protein OS=Lactobacillus ingluviei DSM 15946 OX=1423760 GN=FC43_GL000255 PE=4 SV=1
MMENQEKTFILWLGRIASVIAVLMYVSYIAQIQKNLAGVKAAPLQPFVAGVNCTLWSIYA
FFKRDRDWFVFWANFPGIFFSFATFATCF
>tr|A0A0R1V0X4|A0A0R1V0X4_9LACO Uncharacterized protein OS=Lactobacillus satsumensis DSM 16230 = JCM 12392 OX=1423801 GN=FD50_GL000532 PE=4 SV=1
MGKTATVACLIMYFSYIEQIIANLTSKPVPSIQPLFAAINAFLWVTYGFLKDKKDLPIII
ANLPGVILGLITFLTSIVK
>tr|A0A0R1V6L7|A0A0R1V6L7_9LACO Uncharacterized protein OS=Lactobacillus satsumensis DSM 16230 = JCM 12392 OX=1423801 GN=FD50_GL001399 PE=4 SV=1
MKEEDKFIQVLGRVATVLSVLMYVSYIPQIMSNLQGNYGNPIQPLVAAINCLFWCVYAYF
KKNRDWPVFLANLPGIFFGVFAFVTALH
>tr|A0A0R1V8J6|A0A0R1V8J6_9LACO Small conserved membrane protein OS=Lactobacillus farraginis DSM 18382 = JCM 14108 OX=1423743 GN=FD41_GL001516 PE=4 SV=1
MQRQLRPTQGQFRNQVQDALHKKRVDEIKLIGDFATIANFIMYVSYIGEIIGNLNGDPIS
PVQPLFAALNATLWVGYGWLKPTKDWRLIIASFPGVVFGILTALTAMM
>tr|A0A0R1VBD3|A0A0R1VBD3_LACPN Uncharacterized protein OS=Lactobacillus plantarum subsp. argentoratensis DSM 16365 OX=1423831 GN=FD10_GL001333 PE=4 SV=1
MDPKRVKYLKLISKLATFTCIAMYVSYIPQIISNFSGDPVSPLQPLVAMINGILWTGYGW
FKTYKDWPVIISNVPGVIFGFITVLTVYIH
>tr|A0A0R1VS46|A0A0R1VS46_9LACO Uncharacterized protein OS=Lactobacillus ghanensis DSM 18630 OX=1423750 GN=FC89_GL001591 PE=4 SV=1
MKEENKFILIVGRTATILAVLMYVSYIPQIINNLQGDYSNPIQPLVAAINCTFWSIYAYF
KMDRDWLIFWANIPGVFFGLAAFVTALHA
>tr|A0A0R1WAF5|A0A0R1WAF5_9LACO Uncharacterized protein OS=Lactobacillus oris DSM 4864 OX=1423779 GN=FC49_GL000643 PE=4 SV=1
MKGLVIIMDNQKLTTKQTVRKFTGNFATIACLVMYFSYIEQIIANFTGQPVSPVQPFFAS
INALLWVIYGWVKPDKKDWPVIIANFPGIIFGLVTAITSFVH
>tr|A0A0R1WIS4|A0A0R1WIS4_9LACO Uncharacterized protein OS=Lactobacillus nantensis DSM 16982 OX=1423774 GN=FD31_GL002384 PE=4 SV=1
MKGSYYLRKVSSEKVEKIGTVASAMSVLMYVSYIPQIMSNLSGSKGNPIQPLVAFINCTI
WTAYGLLKKEKDWPIVWANIPGIFLGAATFITAIFNFS
>tr|A0A0R1XBV3|A0A0R1XBV3_9LACO Uncharacterized protein OS=Lactobacillus panis DSM 6035 OX=1423782 GN=FD32_GL000035 PE=4 SV=1
MNSQKPTVKQRVRKFTGNFATIACLVMYFSYIEQIIANFTGHPVSPVQPFFASINALLWV
IYGWVKPDKKDWPVIIANFPGIIFVLVTAVTSFVH
>tr|A0A0R1XN41|A0A0R1XN41_9LACO Small membrane protein OS=Lactobacillus intestinalis DSM 6629 OX=1423761 GN=FC44_GL000393 PE=4 SV=1
MLKKLKSLDDKTVLTIGRIGSVLSVLMYVSYVPQIMNNLHGQYGNPIQPLVAAINCTIWV
LYAILREKKDWPLFIANFPGIIFGLITFFTSLH
>tr|A0A0R1Y1X9|A0A0R1Y1X9_9LACO Integral membrane protein OS=Lactobacillus pontis DSM 8475 OX=1423794 GN=FD34_GL000230 PE=4 SV=1
MKETKFIRVLSVIASVIAVCMYVSYIPQIINNLHGAYCAPLQPFVAGLNCTLWSIYAWFK
SERDWAVFVANFPGIFFGFITFFTALH
>tr|A0A0R1ZVV1|A0A0R1ZVV1_9LACO Membrane protein OS=Lactobacillus sharpeae JCM 1186 = DSM 20505 OX=1291052 GN=FC18_GL001605 PE=4 SV=1
MRIDTSKYPEGKEAVDPKRVRRLKILSKVATIMCISMYISYIPQIIANFSGNPVSPLQPL
VAAVNATLWVGYGWSKTYKDWPVIISNLPGIVFGLVTVITVYIH
>tr|A0A0R2A6N8|A0A0R2A6N8_9LACO Uncharacterized protein OS=Lactobacillus vaccinostercus DSM 20634 OX=1423813 GN=FC26_GL001432 PE=4 SV=1
MNNDVKMVKFVSIIGKLASIVSIMMYVSYVLQIVDNLNGSKGNPIQPLVASINCMLWVSY
ALIKRQKDWPVAIANIPGIFLGFTTFITGL
>tr|A0A0R2AR22|A0A0R2AR22_9LACO Small conserved membrane protein OS=Lactobacillus ozensis DSM 23829 = JCM 17196 OX=1423781 GN=FD06_GL000918 PE=4 SV=1
MKIDNYVPKDKRKEVSEKRIKRLKLMSKIAILTCSLMYISYIPQIIQNFSGNPVGPIQPL
VATINATLWTFYGWFKTYRDWPIIISNVPGVVFGFITLVTIYIH
>tr|A0A0R2AY64|A0A0R2AY64_9LACO Uncharacterized protein OS=Lactobacillus brantae DSM 23927 OX=1423727 GN=FC34_GL000949 PE=4 SV=1
MISEVKQMNEESKTVQILGRVSSIMSILMYVSYIPQIMSNLNGQYGNPIQPLVAMINCIF
WTCYGILKKERDWPIIFANVPGIFLGAITFFTALH
>tr|A0A0R2C756|A0A0R2C756_9LACO Membrane protein OS=Lactobacillus thailandensis DSM 22698 = JCM 13996 OX=1423810 GN=FD19_GL001364 PE=4 SV=1
MLEEADIYMRIDTSKYPEGKDAVNPKRVRRLKILSKVATIMCISMYISYIPEIIANFSGS
PVSPLQPLVAAVNATLWVAYGWTKTYRDWPVIISNLPGIVFGLVTVITVYIH
>tr|A0A0R2CX01|A0A0R2CX01_9LACO Uncharacterized protein OS=Lactobacillus aquaticus DSM 21051 OX=1423725 GN=FC19_GL000686 PE=4 SV=1
MEQETKFIRILGRVATVLAVLMYVSYIPQIMSNLQGNYGNPVQPLVAAVNCTFWCVYAYF
KKNRDWPVFWANFPGIFFGIFAFITALH
>tr|A0A0R2CYV3|A0A0R2CYV3_LACPA Small membrane protein OS=Lactobacillus paracasei subsp. tolerans DSM 20258 OX=1423830 GN=FC12_GL000862 PE=4 SV=1
MRVDTGKYPEGVDPVRVKRLKLLSKVATFTCILMYVSYIPEIIVNFSGNPVNPIQPLVAM
INATLWTFYGWTKTYKDWPIIISNMPGILFGLVTFITVFIH
>tr|A0A0R2FG48|A0A0R2FG48_9LACO Uncharacterized protein OS=Lactobacillus selangorensis OX=81857 GN=IV38_GL002039 PE=4 SV=1
MKQMEKNKYIQLFSVGRIATLFSILMYVSYIPQIINNLAGVRGNPIQPLCAAINSILWVT
YGAIKPKKDWPVVIANVPGIFLGLAAFLTAL
>tr|A0A0R2FSH5|A0A0R2FSH5_9LACT Uncharacterized protein OS=Weissella halotolerans DSM 20190 OX=1123500 GN=IV68_GL001147 PE=4 SV=1
MPLEFDNKDSQKTDKPVPAERINHIKRIGTMATVTCILMYGAYISMIWSNLHGHPVGILQ
PFIAMINASLWTWYGFAKTHPDKPIIISNLPGIVFGLLTVITSLMA
>tr|A0A0R2FYN9|A0A0R2FYN9_9LACO Uncharacterized protein OS=Lactobacillus mali OX=1618 GN=IV36_GL000754 PE=4 SV=1
MKEETRFIQILGRIATVLSVLMYVSYVPQIISNLNGQYGNPIQPLVAAINCLFWCVYAYF
KMNRDWPVFLANLPGIFLGIITFATSLH
>tr|A0A0R2HKM3|A0A0R2HKM3_9LACO Uncharacterized protein OS=Pediococcus damnosus OX=51663 GN=ADU72_1681 PE=4 SV=1
MKEESKLIQIIGRIASGLSVLMYVSYIPQIIANLNGNYGNPIQPLVAALNCIVWTIYGYF
KPAKDWPIIIANVPGIFLGIITFCTALH
>tr|A0A0R2LDH0|A0A0R2LDH0_9LACO Uncharacterized protein OS=Lactobacillus kimchiensis OX=993692 GN=IV57_GL002287 PE=4 SV=1
MEETKTTKLNKNGLFYISRLATIFSILMYVSYIPQIMNNVTGVKGNPLQPLCAALNSILW
VSYGLLKQKKDWPVVIANLPGIVLGLVTFITAL
>tr|A0A0R2LM03|A0A0R2LM03_9LACO Uncharacterized protein OS=Lactobacillus kimchiensis OX=993692 GN=IV57_GL000340 PE=4 SV=1
MQKVDSTKVERIGTIASVMSVLMYVSYIPQIISNLSGTKGNPIQPLVAFINCTIWTAYGL
LKKEKDWPIIWANIPGIFLGAATFITAIFSFN
>tr|A0A0R2NUH2|A0A0R2NUH2_9ARCH Uncharacterized protein OS=Nitrosopumilus sp. BACL13 MAG-121220-bin23 OX=1655561 GN=ABR53_03160 PE=4 SV=1
MEVDSVLLTILGTLAGILILSGWVEQIYKGYKTKSMQDISKFLMIFIAAGSALWLIYGSI
VSDVFIIGTNIAGLILMIIVSTMKRRYQKTVNVQ
>tr|A0A0R2Q4J1|A0A0R2Q4J1_9ACTN Uncharacterized protein OS=Acidimicrobium sp. BACL17 MAG-120823-bin42 OX=1655575 GN=ABR67_02110 PE=4 SV=1
MDFRDLFSVWCISLSFIFTIPQAYRVVRRNTVEGISVPSQLQNVSGSILWVVYGIASSTH
LVVLANVMTICGFGTVVAMQVRLKAVSLTRALTVEIRAARTRHLVGVSVVTFIMVVVMSA
SWGIYGVMIKDLYVALPNVVIVPSALFISVRAIQSHRRYGSSTTAKVNSLSN
>tr|A0A0R2QA74|A0A0R2QA74_9ACTN Uncharacterized protein OS=Acidimicrobium sp. BACL27 MAG-120823-bin4 OX=1655564 GN=ABR56_05940 PE=4 SV=1
MVGFFATATSVAFIWPQVVRVFAKNSTEGISPYSFLQGCSGSLMWTIYGLNKPEGQVALS
NGLLVVALSLILFVCVKHQKISWMIPVFTLVAVSIAGTFIANYSITMMGWCTVAIGAPAI
IPQIVRVYRTEHLYGVSAAMYGLLSFNCLMWLIYGAMIDDWFVSLPNIITTLGAFYIMVR
AVKSHKKFQAPAEAPAN
>tr|A0A0R2QWZ4|A0A0R2QWZ4_9ACTN Uncharacterized protein OS=Acidimicrobiia bacterium BACL6 MAG-120322-bin79 OX=1655585 GN=ABR77_07215 PE=4 SV=1
MQSLSGSILWVVYGIVAHTYLVVTANVMTIVGFGTVTIALVRHRVVSWQRVLVVLTAVIA
IAVVAGAVSRDVLGPIAVVVGGTGIVPQAIRAARTTHLVGVSVATFAMVVVMSVSWGVYG
LMIGDFFVAMPNVVIVPSALFIMLRALQSHNRYGKTTDATAVPAR
>tr|A0A0R2RXE4|A0A0R2RXE4_9FLAO Uncharacterized protein OS=Cryomorphaceae bacterium BACL21 MAG-121220-bin10 OX=1655592 GN=ABR84_02255 PE=4 SV=1
MDYSSIIGHLAAFLTTVSFLPQAIKTIRSRETEQLSLVMYIMFVSGVILWTCYGVAIDSW
PIIIGNVVTLLLSGTILVYKLLEK
>tr|A0A0R2SIB8|A0A0R2SIB8_9FLAO Uncharacterized protein OS=Cryomorphaceae bacterium BACL23 MAG-120924-bin60 OX=1655594 GN=ABR86_02710 PE=4 SV=1
MEWVGWAAAILTTVSFVPQAVKVIQTRDTASISLWMYILFTAGIACWLAYGLIIGDVPMT
AANAITLVLATIILVTKVRNG
>tr|A0A0R2TJJ2|A0A0R2TJJ2_9FLAO Uncharacterized protein OS=Cryomorphaceae bacterium BACL29 MAG-121220-bin8 OX=1655598 GN=ABR90_01015 PE=4 SV=1
MSFNIELIGFLAAVLTTVAFIPQVYKVWQTKSVSGLSLTMYLIFFSGVFLWLVYGLIINS
LPMILGNSITLLLTSIILYFLIKSKGTN
>tr|A0A0R3KK16|A0A0R3KK16_9BRAD Uncharacterized protein OS=Bradyrhizobium valentinum OX=1518501 GN=CP49_31785 PE=4 SV=1
MEQLAIKLLGFAAATCTTLAYAPQFVKVWRTRSTEDISLGMFLVMVLGILLWLLYGLLSG
DAPLIVANAVTIVLAGGILWMKLKYG
>tr|A0A0R3MW21|A0A0R3MW21_9BRAD Uncharacterized protein OS=Bradyrhizobium retamae OX=1300035 GN=CQ13_26270 PE=4 SV=1
MEQLAIKLLGFAAATCTTLAYAPQFVKVWKTRSTEDISLGMFLVMVLGILLWLLYGLLSG
DAPLIVANAITIVLAGGILWMKLKYG
>tr|A0A0R3N584|A0A0R3N584_9BRAD Uncharacterized protein OS=Bradyrhizobium retamae OX=1300035 GN=CQ13_04560 PE=4 SV=1
MNTAVGLFAAVCTTVSYFPQLKKCWETGSAGDLSLKMFLILALGVATWIVYGFLQQDIVI
IIANAVSLCLLLGILYFKLREHRKA
>tr|A0A0R7K3S4|A0A0R7K3S4_9EURY Uncharacterized protein OS=uncultured Candidatus Thalassoarchaea euryarchaeote OX=1697135 PE=4 SV=1
MSNILVELLGIIAGTLGVIAWVPQLNEVWKQKKHEGISLPTLYLICTALLLWLVYGFIIG
SIAIIISNLAALYCILIIIFGVNKLRKTDAYLFFTKIWVSLIQK
>tr|A0A0S1SFS2|A0A0S1SFS2_9FLAO Uncharacterized protein OS=Sediminicola sp. YIK13 OX=1453352 GN=SB49_13740 PE=4 SV=1
MIDQIEIIGLVAAVLTTASFVPQVYKAWTQKATKDISLTMYLSFFIGVILWFIYGIQIGS
ISIILANSITGLLVLIVILLKLKYK
>tr|A0A0S2KJ48|A0A0S2KJ48_9BACT Uncharacterized protein OS=Prevotella enoeca OX=76123 GN=AS203_03870 PE=4 SV=1
MDKSKFFERVGWVGMVTSILMYVFYFRVIQQNLSGHPGDPLQPLMAGINCTLWVCYGLFK
EKRDWPITIANAPGVIFGFIAAYTSF
>tr|A0A0S2ZGB4|A0A0S2ZGB4_9FUSO Uncharacterized protein OS=Fusobacterium hwasookii ChDC F300 OX=1307444 GN=RN97_06190 PE=4 SV=1
MTEKQAKIIGWLGTTLAILMYVSYIPQIIGNLNGNKTSFIQPLVAAINCIVWVCYGLFKK
DRDLPLVFANLPGIIFGLIAAFTAIY
>tr|A0A0S2ZMX9|A0A0S2ZMX9_9FUSO Uncharacterized protein OS=Fusobacterium hwasookii ChDC F174 OX=1307442 GN=RN87_05915 PE=4 SV=1
MTEKQAKIIGWLGTTLAILMYVSYIPQIIGNLNGNKTSFIQPLVATINCIVWVCYGLFKK
DRDLPLVFANLPGIVFGLIAAFTAM
>tr|A0A0S4L600|A0A0S4L600_9BACT Uncharacterized protein OS=Candidatus Nitrospira nitrificans OX=1742973 GN=COMA2_10027 PE=4 SV=1
MDGAIILGITAGTLTTVAFIPQLAKALKSKSTGDLSWGMVLTFTIGVLLWLIYGIWIDSL
PVILANAVTFFLQLGIISVKIKYG
>tr|A0A0S4LIW5|A0A0S4LIW5_9BACT Uncharacterized protein OS=Candidatus Nitrospira nitrosa OX=1742972 GN=COMA1_40097 PE=4 SV=1
MDGVTTLGLIAGTLTTIAFIPQIAKAWRSKSTGDLSWGMVTTFSTGVLLWLIYGIWIDSL
PVILANAVTLLLQAGIIALKIRYG
>tr|A0A0S4LSK9|A0A0S4LSK9_9BACT Uncharacterized protein OS=Candidatus Nitrospira nitrificans OX=1742973 GN=COMA2_80108 PE=4 SV=1
MDFTTALGLLAGTLTTIAFLPQVIRIWKSKSAKDLSLAMLGTFTTGVLCWLIYGLMIGSL
PIILANAVTFVLAGMNVVLKMKYG
>tr|A0A0S7ZFL9|A0A0S7ZFL9_9BACT Uncharacterized protein OS=Parcubacteria bacterium SG8_24 OX=1703768 GN=AMJ57_01615 PE=4 SV=1
MELQQFGWNAVTVGFLGTVLFTVVSAWSLWRQYRRIVARRSGRSVPVMTYTFRTVAFVAV
LIYGLHIGSLALIFNGSLVVLIQLPILVALWRYRGFTRRERLACLGFLVLLTVMCLFPLK
DWFLLAFALGTLGFNALMPYEIWRNRDAGSVEIRVLLVGLAGNSFWLTYACAIGDWVLMT
VNPAFLTLSLLTTILWFRYRPRPVAT
>tr|A0A0S8A7P6|A0A0S8A7P6_9GAMM Uncharacterized protein OS=Gammaproteobacteria bacterium SG8_11 OX=1703402 GN=AMJ53_03115 PE=4 SV=1
MDTVEIVGGLAGVLTTIAFIPQVVKTWRSRSAEDISLFMFLLFSTGVALWLIYGIAIGSV
PVIAANAITLMLAVAILVLKVRYMWLQRSRLNEIDNRAL
>tr|A0A0S8IIJ4|A0A0S8IIJ4_9BACT Uncharacterized protein OS=Omnitrophica WOR_2 bacterium SM23_72 OX=1703777 GN=AMJ95_10675 PE=4 SV=1
MNNWILIGALAATLTMFSFVPQIIKVLKTKSARDVSLMMIVQLSLGVSLWIVYGCYLKDA
VIITANSVTLTSLVILLFLYFNYGGSH
>tr|A0A0S8IN18|A0A0S8IN18_9BACT Uncharacterized protein OS=Omnitrophica WOR_2 bacterium SM23_72 OX=1703777 GN=AMJ95_03455 PE=4 SV=1
MNNWTLIGALAAGLTMFSFVPQIIKVLKTKSARDVSLMMIVQLSLGVALWILYGCYLKDP
IIIMANSVTLTSLVILLFLYFNYGGVH
>tr|A0A0S9F986|A0A0S9F986_9BURK Uncharacterized protein OS=Acidovorax sp. Leaf76 OX=1736236 GN=ASF11_04695 PE=4 SV=1
MPLSELIGYLAAFLTTCSFVPQALHTFRTRDVGGISLGMYSVFTAGVALWLVYGLVLGAW
PIVVANAITLALAGTILGMKMVYGARGGR
>tr|A0A0S9NEC0|A0A0S9NEC0_9CAUL Uncharacterized protein OS=Brevundimonas sp. Leaf280 OX=1736320 GN=ASF31_14050 PE=4 SV=1
MSDLIANIVGSAAAICSITSFAPQAVKIWKERDASSVSLKTYSLTVTCFVLWVVYGVMTQ
AWPVTVANACALVMASGVLVMKWRFRDGDPEK
>tr|A0A0T0MBX1|A0A0T0MBX1_9FLAO Uncharacterized protein OS=Chryseobacterium sp. Leaf394 OX=1736361 GN=ASG21_19625 PE=4 SV=1
MDENILGLIAGALTSIAALPQLLKVLKTKNTKDLSAMMLVILISGLSLWVWYGFINDELP
IILSNAFAVLLNMILLFCKLTFKK
>tr|A0A0T2Z4P0|A0A0T2Z4P0_9BURK Uncharacterized protein OS=Hydrogenophaga sp. Root209 OX=1736490 GN=ASE11_24055 PE=4 SV=1
MQPGDIIGFCAAFLTTASFIPQAWLTFRSRDVSGISLGMYSAFTLGVALWLVYGLTLGAW
PVVVANTITLALALSILLMKLRYGRGPQR
>tr|A0A0T5ZCX2|A0A0T5ZCX2_9ARCH Uncharacterized protein OS=Thaumarchaeota archaeon CSP1-1 OX=1640512 GN=XU09_C0008G0172 PE=4 SV=1
MLFDELSLGILATVAGIIILAGWVPQIIKGYRTKMLKDVSKYLMILIAVGAFLWILYGVE
KDDPYIIGVNVAAIALTMTVLIMKLRYESHKMRV
>tr|A0A0T7BPQ2|A0A0T7BPQ2_9CYAN MtN3 and saliva related transmembrane protein OS=Calothrix sp. 336/3 OX=1337936 GN=IJ00_06975 PE=4 SV=1
MNLITIIGLLAGTFTTMAFIPQMVKTWKTKSAKDLSLIMLITLNVGTLLWLIYGIAINSL
PVILANGFTLIFHIINLSLKIKYGKNFSKKHL
>tr|A0A0T8EHS8|A0A0T8EHS8_STREE Integral membrane protein OS=Streptococcus pneumoniae OX=1313 GN=ERS021524_00809 PE=4 SV=1
MSEKQMKVLGWAATFMSVMMYVSYFPQIMNNLAGQKGNFIQPLVAAINCSLWVYYGLFKK
ERDIPLAAANAPGIVFGLVTAITALI
>tr|A0A0T9N537|A0A0T9N537_YERIN PQ loop repeat OS=Yersinia intermedia OX=631 GN=ERS008530_04626 PE=4 SV=1
MIMEWISLIGYLAASLTTLSFLPQAIKVISTRNTQGISLLMYGMFVAGLLLWLIYGVLIS
NMAVSLANLLTLLFALPILVIKYQNR
>tr|A0A0T9PSP3|A0A0T9PSP3_MYCTX Uncharacterized protein OS=Mycobacterium tuberculosis OX=1773 GN=ERS124361_04416 PE=4 SV=1
MAEQNNTSAQNSSPKGGLSAESEFHAKFFPILARVASVTAVLMYVFYFPQIIGNLSGHKG
DWIQPLVAAINCTLWVLYGLWRPKKDVPIIIANAPGIVFGGLAAITALI
>tr|A0A0T9RGP4|A0A0T9RGP4_MYCTX Uncharacterized protein OS=Mycobacterium tuberculosis OX=1773 GN=ERS124361_05840 PE=4 SV=1
MAEQNNTSTSAQNSSPKGGLSAESEFHAKFFPILARVASVTAVLMYVFYFPQIIGNLNGH
KGDWIQPLVATVNCTLWVLYGLWRPKKDVPIIIANAPGIVFGGLAAVTALI
>tr|A0A0U1AZV3|A0A0U1AZV3_9MYCO MtN3/saliva family OS=Mycobacterium abscessus OX=36809 GN=ERS075544_07145 PE=4 SV=1
MKKNKKALHAIAVIASVMSVLMYVSYIPQIYGNLHGEKGNPTQPLVAMINCIFWTIHGLY
GDDGETRDKSIIFANVPGIIFGFFAFITAL
>tr|A0A0U2JEB7|A0A0U2JEB7_9BACT Sugar efflux transporter for intercellular exchange OS=uncultured bacterium OX=77133 PE=4 SV=1
MSEAIIPWIGACAAVLTSLSYIPQVHKAWPRGSTADLSLKMLIALTSGLLLWIAYGLLKS
DSVIIAANSVGAILSGSVLVFKIRDMRAET
>tr|A0A0U3AU67|A0A0U3AU67_9BURK Uncharacterized protein OS=Herbaspirillum rubrisubalbicans M1 OX=1078773 GN=Hrubri_2570 PE=4 SV=1
MLCGPLAAFTITMSDHITDLIGWGATLILLLTISSQVYEQWRSRSTQGVSHWLFAGQLAA
SAGFVTYSLLQGDWVFVVSNVFLLLTALLGQVLYLRNRRRQQGGSQA
>tr|A0A0U5IJ98|A0A0U5IJ98_9GAMM Uncharacterized protein OS=Thiocapsa sp. KS1 OX=610332 GN=THIOKS1370016 PE=4 SV=1
MTLWVESIGFAAAALTTVSFVPQVVRTLRTRDTRAISLWMYALFSAGVALWGLYGLLIGS
WPVIAANAITLVLASIVLWHKLRETLEKPFG
>tr|A0A0U5MBP1|A0A0U5MBP1_9PROT Uncharacterized protein OS=Magnetospirillum sp. XM-1 OX=1663591 GN=XM1_1937 PE=4 SV=1
MDWLSPIDLLGAVAGLLTTISFVPQVVKTLRTRQTRDISLAMWLTFCAGVTLWTVYGLLL
KAWPIVAANIPTLALAGTILVIKLRNLGNETGGDKPPV
>tr|A0A0V1QUE5|A0A0V1QUE5_9FLAO Uncharacterized protein OS=Maribacter dokdonensis DSW-8 OX=1300346 GN=I600_2876 PE=4 SV=1
MEEIIGIFAGIFTTIAAVPQIYRAWKTKKVDDVSPKMFFILILGVLLWTVYGVMKQDAPI
IITNGISTLLNITMFILIFKYRKQEK
>tr|A0A0V7ZSK7|A0A0V7ZSK7_9CYAN Uncharacterized protein OS=Mastigocoleus testarum BC008 OX=371196 GN=BC008_31020 PE=4 SV=1
MNYLTVLGLSAATLTTISFLPQMVKTWQTKSAKDVSYIMLITFILGVSLWLLYGILRQDI
AIVLANAITLVFNLTILWLKIKYGKTRPRKYL
>tr|A0A0V8BN25|A0A0V8BN25_LACLL Uncharacterized protein OS=Lactococcus lactis subsp. lactis OX=1360 GN=LKF24_1938 PE=4 SV=1
MNQEKFIKYLSWVATGMSVMMYVSYLPQIANNLSGIKGNPIQPLVAAINCTLWVTYGIGK
KPRDLALATANFPGIIFGLVTFFSAL
>tr|A0A0V8DDA6|A0A0V8DDA6_LACLL Uncharacterized protein OS=Lactococcus lactis subsp. lactis OX=1360 GN=LMG8520_0757 PE=4 SV=1
MNQEKFIKYLSWLATGMSVMMYVSYLPQIANNLSGMKGNPIQPLVAAINCTLWVTYGIGK
KPRDLALATANFPGIIFGLVTFFTAL
>tr|A0A0V9JIV0|A0A0V9JIV0_9ENTR Uncharacterized protein OS=Citrobacter sp. 50677481 OX=1736699 GN=APU02_14165 PE=4 SV=1
MEWISWVGYLAASLTTLSFLPQSIKVIATRNTQGISGVMYVMFVCGLVMWLIYGLLIDDM
AVSMANLLTLVFALPILVMTFRRG
>tr|A0A0W0GHT7|A0A0W0GHT7_9CHLR Uncharacterized protein OS=Dehalogenimonas alkenigignens OX=1217799 GN=DEALK_09540 PE=4 SV=1
MWYLVGAAAAVLTTFGFVPQILKMRRTRSVKDISLLTLVQFSVGVAIWGIYGWHLKDPVI
VAANLISLLILLSAIAMYLKYRRATLR
>tr|A0A0W0RS07|A0A0W0RS07_FLUBO PQ loop repeat protein OS=Fluoribacter bozemanae OX=447 GN=Lboz_1741 PE=4 SV=1
MSIVLFSGIVAFITSFIGLLPQIIKSLKTKSTQDLSMIMLINYLVCSVAWIIYGSSTDSF
FVLSANVVGLLVSLLLILLKRHYDARCN
>tr|A0A0W0RYU4|A0A0W0RYU4_9GAMM MtN3/saliva family protein OS=Legionella anisa OX=28082 GN=Lani_0448 PE=4 SV=1
MSIVLFSGIVAFITSFIGLLPQIIKSLKTKSTQDLSMIMLINYLICSVAWIIYGSSTDSF
FVISSNVVGLLVSLLLILLKKHYDARSH
>tr|A0A0W0SB37|A0A0W0SB37_9GAMM MtN3/saliva family protein OS=Legionella cherrii OX=28084 GN=Lche_2618 PE=4 SV=1
MSIVMFSGVIAFITSFIGLLPQIIKSLKTRSTQDLSMIMLINYLVCSVAWIIYGSSTDSF
FVISSNVVGLIVSVLLIFLKRHYDARCN
>tr|A0A0W0SS31|A0A0W0SS31_9GAMM MtN3/saliva family protein OS=Legionella cincinnatiensis OX=28085 GN=Lcin_1667 PE=4 SV=1
MSIVMLSGVVAFITSFIGLLPQIVKSLKTRSTQDLSMMMLINYLVCSLAWIIYGSSTNSF
FVISSNVVGLIISLLLILLKRHYDARCN
>tr|A0A0W0T759|A0A0W0T759_9GAMM PQ loop repeat protein OS=Fluoribacter dumoffii NY 23 OX=1094715 GN=Ldum_2193 PE=4 SV=1
MSIVMFSGIIAFITSFIGLLPQIIKSLKTRSTQDLSMIMLINYLICSVAWIIYGSSTNSF
FVISSNIVGLIVSLLLILLKRHYDARCN
>tr|A0A0W0UAZ1|A0A0W0UAZ1_9GAMM MtN3/saliva family protein OS=Fluoribacter gormanii OX=464 GN=Lgor_0759 PE=4 SV=1
MSIVLFSGSVAFITSFIGLLPQIIKSLKTRSTQDLSMIMLINYLICSLAWIIYGSSTDSF
FVISSNVVGLIVSLLLILLKRYYDARCN
>tr|A0A0W0UFH2|A0A0W0UFH2_9GAMM MtN3/saliva family protein OS=Legionella gratiana OX=45066 GN=Lgra_2521 PE=4 SV=1
MSIVMLSGVVAFITSFIGLLPQIVKSLKTRSTQDLSMVMLINYLVCSLAWIIYGSSTNSF
FVISSNIVGLVISLLLILLKKHYDARCN
>tr|A0A0W0YJP5|A0A0W0YJP5_9GAMM MtN3/saliva family protein OS=Legionella sainthelensi OX=28087 GN=Lsai_1888 PE=4 SV=1
MSIVMLSGVVAFITSFIGLLPQIVKSLKTRSTQDISMMMLINYLVCSLAWIIYGSSTNSF
FVISSNVVGLIISLLLILLKRHYDARCT
>tr|A0A0W0YQD9|A0A0W0YQD9_9GAMM MtN3/saliva family protein OS=Legionella shakespearei DSM 23087 OX=1122169 GN=Lsha_2008 PE=4 SV=1
MTLIFISGTIAFITSFIGLLPQIFKAIKTKSTQDISMIMLINYLICSLAWIVYGGSTDSF
FVLSSNVVGLIISLLLIILKRRYDSRTVQL
>tr|A0A0W0Z3M9|A0A0W0Z3M9_9GAMM MtN3/saliva family protein OS=Legionella santicrucis OX=45074 GN=Lsan_1185 PE=4 SV=1
MSIVMLSGIVAFITSFIGLLPQIVKSLKTRSTQDLSMMMLINYLVCSLAWIIYGSSTNSF
FVISSNIVGLIISLLLILLKRHYDARCN
>tr|A0A0W0ZMD4|A0A0W0ZMD4_9GAMM MtN3/saliva family protein OS=Legionella steigerwaltii OX=460 GN=Lstg_3396 PE=4 SV=1
MSIVMFSGLVAFITSFIGLLPQIVKSLKTRSTQDLSMIMLINYLVCSVAWIIYGSSTDSF
FVISSNVVGLIVSLLLILLKRHYDARCN
>tr|A0A0W0ZNQ2|A0A0W0ZNQ2_9GAMM PQ loop repeat protein OS=Legionella tucsonensis OX=40335 GN=Ltuc_2864 PE=4 SV=1
MSIVLFSGIIAFITSFIGLLPQIIKSLKTKSTQDLSMIMLINYFICSVAWIIYGSSTDSF
FVISANVVGLIVSLLLILLKRHYDARCN
>tr|A0A0W0ZQY6|A0A0W0ZQY6_9GAMM MtN3/saliva family protein OS=Legionella steelei OX=947033 GN=Lste_0200 PE=4 SV=1
MSIVMFSGLIAFITSFIGLLPQIVKSLKTKSTQDLSMIMLINYLICSVAWIIYGSNTDSF
FVISSNVVGLIVSLLLILLKRYYDARCN
>tr|A0A0W1L981|A0A0W1L981_9GAMM Uncharacterized protein OS=Pseudoalteromonas sp. H103 OX=1761893 GN=ATS74_16645 PE=4 SV=1
MAHYLPILSSFILVFSFLPLLNKIRKNRSVSGLSLLMMTFGLAQSLYFITYNIYFERFYI
ALPFFVTGALSSLILYFFARYNAKKTERMQLIAMLSFSLLPFALLLNPNLDTAAVLNGLT
YVGLVMSSVRVMPQTYKTLRSGNISNLSARYFSLQFIAGICGLTVELSMAVPSTSHVLMF
IMLLLTNAVQFACMQYYKIRPVMA
>tr|A0A0W1LGI8|A0A0W1LGI8_9GAMM Uncharacterized protein OS=Pseudoalteromonas sp. 10-33 OX=1761890 GN=ATS76_14525 PE=4 SV=1
MAHYLPILSSFILLFSFLPLLNKIRKNRSVSGLSLLMMTFGVAQSLYFITYNIYFERYFI
ALPFFVTGVLSGLILYFFARYNAAKQERLQLILMLGFSLMPFSLLLSPNFDTAWVLNALT
YVGLVMSSVRVMPQTYKTLRTGDVSNLSARYFSLQFIAGICGLVVELTNTIPSTSHLLMF
IMLLLTNAVQFGCMQYYKMRPVMA
>tr|A0A0X1SFW3|A0A0X1SFW3_9RHIZ Membrane protein OS=Methylobacterium sp. AMS5 OX=925818 GN=Y590_07980 PE=4 SV=1
MSSDAHVINRAASVGASDRFVRWLGWIATVTGVLMFVSYLDQIQLNLAGQKGSVIQPLAT
VVNCGLWTTYGALRRDWPVSFANAPGIVLGAVALITAV
>tr|A0A0X8GLF2|A0A0X8GLF2_9BURK Uncharacterized protein OS=Janthinobacterium sp. B9-8 OX=1236179 GN=VN23_01985 PE=4 SV=1
MSTLNLLGFAAGACTTAAFIPQVWQVWSTRSAKDISLGMYLVFVMGVLLWLVYGVFTKEL
PLIIANAITLALAGAVLAMKLYFERK
>tr|A0A0X8JSG4|A0A0X8JSG4_9FUSO Uncharacterized protein OS=Leptotrichia sp. oral taxon 847 OX=1785996 GN=AXF11_00040 PE=4 SV=1
MTEKNLKILGWLGTLLSVIMYVSYVPQIMGNLHGHKTFFLQPLAATVNCAIWTSYGLLKE
KKDYPLSAANLPGVIFGFLATVTAF
>tr|A0A0X8JUC1|A0A0X8JUC1_9FUSO Uncharacterized protein OS=Leptotrichia sp. oral taxon 847 OX=1785996 GN=AXF11_05225 PE=4 SV=1
MNKKKINTIVGSIGAFIGVFVFITYIPQIIANLGGEKAQPWQPLTASISCLIWVIYGWTK
EPKKDFILIVPNLAGVILGFLTFITAL
>tr|A0A101G2J5|A0A101G2J5_9ACTN Uncharacterized protein OS=Actinobacteria bacterium 66_15 OX=1635289 GN=XD74_0423 PE=4 SV=1
MLEARVARRAQVIRWDEIGLRAAQAVVNVLNPRSVQVAAAAIGPRAARATQHVSGRIEPH
VDRMVLTLGLTYPLAMAPQLYNVWALDQTAGISSFTSVMGLVMSVAWTLYGLIHRQKSIW
LANGVWIAVHAAMIAGLLR
>tr|A0A101IFU8|A0A101IFU8_9EURY Uncharacterized protein OS=Methanosaeta harundinacea OX=301375 GN=XD72_2088 PE=4 SV=1
MDWEIIGYAAAALTMFGFIPQLVKMLRTKSVDDVSLVMMVQMGLGVFLWMIYGLHLKNSP
LIVANVVSLTTLVLGLFVYFRYTTRRYFR
>tr|A0A101W176|A0A101W176_9FLAO Uncharacterized protein OS=Lutibacter sp. BRH_c52 OX=1734397 GN=APF83_11125 PE=4 SV=1
MIDNIEIIGLIAGILTTSAFVPQVYKTWKSKSAESLSLTMYLVFFVGIVLWLIYGISINS
LAMIFANAVTGFLALLLIFFKLRFK
>tr|A0A109DDE4|A0A109DDE4_9LACO Uncharacterized protein OS=Lactobacillus crispatus OX=47770 GN=AEL95_08005 PE=4 SV=1
MKKFKGLDRKTVLTIGRIGSVLSVLMYVSYIPQIINNLNGNYGNPVQPLVAAINCTIWVL
YAVLGEKKDWPLFTANFPGIIFGLITFFTSLH
>tr|A0A109DFY0|A0A109DFY0_9LACO Uncharacterized protein OS=Lactobacillus crispatus OX=47770 GN=AEL95_01325 PE=4 SV=1
MKNQKAFLIVGRIASIMSVLMYVSYLAQITSNLQGHKGNPLQPFVAALNSTLWVLYGWMN
PVKRDWPIIIANIPGIFLGFLAGITSL
>tr|A0A116MY36|A0A116MY36_STRSU MtN3 and saliva related transmembrane protein OS=Streptococcus suis OX=1307 GN=ERS132461_00431 PE=4 SV=1
MIGFIAACLTTFGFILQVIKVVKTKDTESISLGMYVMSVTGMSLWLIHGIIQGDMALMIA
NSVSVTLAGIILVYKLIYK
>tr|A0A117K8E8|A0A117K8E8_9FLAO Uncharacterized protein OS=Chryseobacterium sp. JAH OX=1742858 GN=AR685_12525 PE=4 SV=1
MDVNILGIVAGVLTSVSMIPQLIKVIKEKNVEDLSWVMISILICGLSLWVWYGILQNELP
IILSNAFAVLVNLTLLVCFVIFRKKQ
>tr|A0A117KEK9|A0A117KEK9_9FLAO Uncharacterized protein OS=Flavobacteriaceae bacterium CRH OX=1742859 GN=AR687_15730 PE=4 SV=1
MNLTDIVGLFAGICVTIAVIPQIYKVWKTKKVKEISLLTFSILTFGIAVWVVYGVLKNDL
PIIITNSVSLFLNLVMVYFIIYYEKEK
>tr|A0A117MG74|A0A117MG74_9EURY Uncharacterized protein OS=Methanoculleus marisnigri OX=2198 GN=XE10_0699 PE=4 SV=1
MDTVTALGLIAGSLTTLSFAPQVARAWRTRSTADLSLAMLVVFLAGVLLWLAYGVVKGDV
AIIAANAVTAVLIGLILSLKTKNG
>tr|A0A124F2K9|A0A124F2K9_9FLAO Uncharacterized protein OS=Chryseobacterium greenlandense OX=345663 GN=AR686_16720 PE=4 SV=1
MDENVLGIVAGVFTSFSMIPQLIKVIREKNVEDLSLVMILVLITGVYLWVWYGIIRDELP
IIISNAFAVLVNLTLLVCYFLFRKKS
>tr|A0A125S2F9|A0A125S2F9_9FLAO Uncharacterized protein OS=Capnocytophaga haemolytica OX=45243 GN=AXF12_01940 PE=4 SV=1
MSSLKQKINIFVGSIGAFIGVVVFVAYIPQIIANLEGHKAQPWQPLFAAVSCLIWVVYGW
TKEPKRDWILIIPNLVGVILGFLTFLTSL
>tr|A0A126NE69|A0A126NE69_9GAMM Uncharacterized protein OS=Stenotrophomonas sp. KCTC 12332 OX=1793721 GN=AXG53_00435 PE=4 SV=1
MDKQLLTEGIGWAASAILLATLIRQIVKQAKTEHPEAISTWLFIGQAAASTLFVIYSILV
GNTVFIVTNSCLLLTALVGQWLSRR
>tr|A0A126NVY0|A0A126NVY0_9BRAD Uncharacterized protein OS=Bosea sp. PAMC 26642 OX=1792307 GN=AXW83_11045 PE=4 SV=1
MTLSTIEIIGFVAALLTTGSWVPQAWRTIRTRDTRSISLWMQVLFAAGTAMWLTYGLMIS
SWPVVVANTLTLVLVLSILALKLRFG
>tr|A0A126P236|A0A126P236_9BRAD Uncharacterized protein OS=Bosea sp. PAMC 26642 OX=1792307 GN=AXW83_24235 PE=4 SV=1
MDAVSIIGFLAAACSVSSFVPQAFKILRTRDTSSLSPPMYALTTTGFVLWTVYGIAQGQW
PLILTNAICLVFAGFILVMTLLSPAKKDAVADAIDPRQ
>tr|A0A127EQ84|A0A127EQ84_9RHIZ Sugar efflux transporter for intercellular exchange OS=Rhodoplanes sp. Z2-YC6860 OX=674703 GN=RHPLAN_19900 PE=4 SV=1
MMDVNTAVGAAAAICTTLSYFPQLKKRWQTGETGDLSLWMFVILFVGLALWMTYGFLKTD
YIILAANGVSLCCLAGILFFKIRGVAAGSDPHPS
>tr|A0A128FBU2|A0A128FBU2_9GAMM Uncharacterized protein OS=Grimontia celer OX=1796497 GN=GCE9029_04298 PE=4 SV=1
MSVIEKIGKALEPLMLVMGLVSPLATLPQIYKLYFSHSEHAAGLSLTTWVLYSFIAMLWT
IYGLYHKSPTIWVGNGLGFLMYLAMVAGIIARVGITF
>tr|A0A128FFS7|A0A128FFS7_9GAMM Uncharacterized protein OS=Grimontia marina OX=646534 GN=GMA8713_03660 PE=4 SV=1
MSMIEKIGKALEPLMLVMGLVSPLATLPQIYKLYFSHSEHAAGLSLTTWVLYSFIAMLWT
IYGLYHKNPTIWVGNGLGFLMYLAMVAGIIARVGITF
>tr|A0A133UAK4|A0A133UAK4_9EURY Uncharacterized protein OS=candidate divison MSBL1 archaeon SCGC-AAA259E17 OX=1698263 GN=AKJ64_04870 PE=4 SV=1
MELATIIGLVAITFSILGYVPQVVKSWKTREAGDISLPMILILILSLSAWFAYGLLVENL
PLILANAASLSLVLLLFTAKLKYGYDGLRKD
>tr|A0A133ZF15|A0A133ZF15_9FIRM Uncharacterized protein OS=Lachnoanaerobaculum saburreum OX=467210 GN=HMPREF1866_02430 PE=4 SV=1
MSKKKINTFIGSIGAFIGVLVFLSYIPQIIANIGGAKSQPLQPLVAAVSCLLWVIYGLTN
EHKIDYILIIPNAAGVIFGFLTFITAL
>tr|A0A133ZVH7|A0A133ZVH7_9BACL Uncharacterized protein OS=Gemella haemolysans OX=1379 GN=HMPREF3186_01134 PE=4 SV=1
MNTKFFKILSWVATFTAMLMYISYIPQISGNIHGHKGDFIQPFVAGINCTLWVLYGLLGE
KRDWPIVIANSPGIIFGFTAAFTAL
>tr|A0A134A9G9|A0A134A9G9_9BACL Uncharacterized protein OS=Gemella haemolysans OX=1379 GN=HMPREF3186_00024 PE=4 SV=1
MSKQKINRFVGSIGAFIGILVFIAYIPQIIANLQGEKAQPFQPLFAAVSCLIWVIYGWTK
EPKKDWILIIPNAAGVILGGITFITSL
>tr|A0A134AAS7|A0A134AAS7_9FIRM MtN3/saliva family protein OS=Parvimonas sp. KA00067 OX=1588755 GN=HMPREF3181_01442 PE=4 SV=1
MIKSLNEILGGFMIGIVAACLTTFAFAPQVIKIMKDKNTKSLSLLMCFMQTLGIFLWLVH
GIFIKDFALIFANSISFVMVAIILLYKIKYK
>tr|A0A134AND5|A0A134AND5_9FUSO Uncharacterized protein OS=Leptotrichia wadei OX=157687 GN=HMPREF3180_00444 PE=4 SV=1
MSEKNLKILGWLGTLLSVIMYVSYVPQIMGNLHGHKTFFLQPLAATINCAIWTSYGLLKE
QKDYPLSAANLPGVIFGFLATVTAF
>tr|A0A134BAF4|A0A134BAF4_9PORP Uncharacterized protein OS=Porphyromonas somerae OX=322095 GN=HMPREF3185_00762 PE=4 SV=1
MRVFKSFYTFASDKIVFIHPKKYMAKSKFLTILGTVASVAAILMYVSYISTIQGNLNGQK
GDWIQPLVAAINCTLWVFYGLLQQPKRDWPIVVANAPGIVFGLAAALTALM
>tr|A0A134C410|A0A134C410_9FIRM Uncharacterized protein OS=Veillonella sp. DNF00869 OX=1384081 GN=HMPREF3032_01301 PE=4 SV=1
MSEKNLKMLGWLGTFLSVMMYVSYVPQIMGNLDGNKTFFLQPLAATINCIIWASYGLLKE
KKDYPLAVANLPGIIFGLLATITAF
>tr|A0A134C664|A0A134C664_9FIRM Uncharacterized protein OS=Veillonella dispar OX=39778 GN=HMPREF1867_00512 PE=4 SV=1
MNQVKFMENVGKVATVTAVLMYVSYFPQIMHNLANPGTGDWIQPLVAAINCTLWVAYGLF
KEHRDIPVALANAPGIFFGLAAAITAVM
>tr|A0A135IB28|A0A135IB28_9GAMM Uncharacterized protein OS=Enterovibrio coralii OX=294935 GN=ATN88_14195 PE=4 SV=1
MSVIERIGKALEPLMLVMGLVSPIATLPQIYKLYFSHTEHAAGLSLTTWVLYSFIAMLWT
IYGLYHKNPTIWVGNGLGFLMYLAMVAGIIVRVGMTF
>tr|A0A135P7A6|A0A135P7A6_9RHIZ Uncharacterized protein OS=Agrobacterium bohemicum OX=2052828 GN=ATO67_20055 PE=4 SV=1
MDTALLVGYLASICSVSSFVPQVCKVVKTNDTRAISTGMYCLTVAGFALWTTFGIMRAEW
PIILTNSACFLLSLVILVKKLKP
>tr|A0A135W673|A0A135W673_9FLAO Uncharacterized protein OS=Chryseobacterium kwangjuense OX=267125 GN=AU378_18270 PE=4 SV=1
MNENILGIVAGVLTSISMIPQLIKVIREKNVEDISLVMLLVLISGLSLWVWYGFKKEELP
IILSNAFAVLVNISLLICYMLYRKS
>tr|A0A136JVA1|A0A136JVA1_9BACT MtN3/saliva family protein OS=Nitrospira sp. OLB3 OX=1617410 GN=UZ03_NOB001002421 PE=4 SV=1
MDHVTLIGLLAGALTTIAFIPQLQQTWQTRSAKDVSLGMLLTFTTGVALWLLYGLLLGAL
PIILANLVTLVLTLAILILKLRFRRRQDSA
>tr|A0A136JXG3|A0A136JXG3_9BACT PQ loop repeat protein OS=Chlorobi bacterium OLB4 OX=1617411 GN=UZ04_CHB001002083 PE=4 SV=1
MDPDKIVLMIGLIAAFCTTFAFLPQSLHTIKTRHTKDLSLPTLLMLTFGNISWLTYGILI
NDIPIIAANTISIMFIFTTLVLKLKYK
>tr|A0A136L0X9|A0A136L0X9_9CHLR PQ loop repeat protein OS=Chloroflexi bacterium OLB14 OX=1617415 GN=UZ14_CFX002000595 PE=4 SV=1
MTLTSILGTFGTILGLFRAMPQLVRLVRAKEAFGVSVDTAATSAICSFSWVIYGVLTEQF
FFSLSSGLTGFIFTLITLFALRFGRQVKEFKVTPIWFIVLLLAGVIFGENGLGLVLSISV
LISNVPQIWLAYKENNLADLSLGTWLISTIEGTIWLTYAFLQQDIAIIVSAFFQATTSAM
IVALKLIRGAKNQSQEG
>tr|A0A136NBX1|A0A136NBX1_9BACT PQ loop repeat protein OS=Chlorobi bacterium OLB5 OX=1617412 GN=UZ05_CHB002002798 PE=4 SV=1
METFTLVLGLIAACLTTFAYLPQSIKAINTRHTKDISLPMVIMLEAGLLTWLSYGILINS
IPIIAANTVSIVFMTIILVLKMKYK
>tr|A0A137PMG1|A0A137PMG1_LACJH Uncharacterized protein OS=Lactobacillus johnsonii OX=33959 GN=AYJ53_07935 PE=4 SV=1
MRSFDNKTVLTIGRIGSVLSVLMYVSYIPQIMNNLQENYGNPIQPLVAAINCFIWVLYAL
LREKKDWPLFVANFPGILFGLATFITSLH
>tr|A0A137RM18|A0A137RM18_9FLAO Uncharacterized protein OS=Vitellibacter aquimaris OX=1548749 GN=LS48_01905 PE=4 SV=1
MEVQIIGFIAGLLTTIAVLPQLLKSWKTKKVLDISPAMFMLLLGGVGLWVIYGIIKMDYP
IIITNGISFLLNASMLFIMMRYKTED
>tr|A0A139MXV7|A0A139MXV7_STRCR Uncharacterized protein OS=Streptococcus cristatus OX=45634 GN=SCRDD08_01821 PE=4 SV=1
MSEKQMKILGWGATFMSVMMYVSYFPQIMNNLAGQKGNFIQPLVAAINCSLWVYYGLFKK
ERDIPLAAANAPGIIFGLVTAITALI
>tr|A0A139NC69|A0A139NC69_9STRE Uncharacterized protein OS=Streptococcus sp. DD10 OX=1777878 GN=STRDD10_01412 PE=4 SV=1
MIGSIAAILTTFAFLPQVVRVIKTKDTESIALGMYVMQVIGIALWLAHGLRIGDIPLILA
NSVSFLLSGIILIYKLKYK
>tr|A0A139NL18|A0A139NL18_9STRE Uncharacterized protein OS=Streptococcus sp. DD12 OX=1777880 GN=STRDD12_00384 PE=4 SV=1
MSEKNMKILGWLATFMSVMMYVSYIPQIMDNLAGHKGNFIQPLVAAINCSLWVYYGLFKK
ERDLPLAAANAPGILFGLVTTATALF
>tr|A0A139P4A8|A0A139P4A8_STROR Uncharacterized protein OS=Streptococcus oralis OX=1303 GN=SORDD14_00604 PE=4 SV=1
MSGKQMKILGWVATFMSVMMYVSYFPQIINNLAGQKGNFIQPLVAAINCSLWVYYGLFKK
ERDIPLAAANAPGIVFGLITAITALI
>tr|A0A139P8W5|A0A139P8W5_9STRE Uncharacterized protein OS=Streptococcus sp. DD11 OX=1777879 GN=STRDD11_00756 PE=4 SV=1
MKEKHMLILGWVATFMSVMMYVSYIPQIVNNLAGNKGDFIQPSVAALNCTLWVIYGLFKE
KRDIPLAAANMPGIVFGLITAVTALL
>tr|A0A139PG76|A0A139PG76_STROR Uncharacterized protein OS=Streptococcus oralis OX=1303 GN=SORDD16_00031 PE=4 SV=1
MSEKQMKILGWVATFMSVMMYVSYFPQIMNNLAGQKGNFLQPLVAAINCSLWVYYGLFKK
EKDIPLVAANAPGIVFGLITAITALI
>tr|A0A139PSU6|A0A139PSU6_STRMT Uncharacterized protein OS=Streptococcus mitis OX=28037 GN=SMIDD26_00897 PE=4 SV=1
MSEKQMKVLGWVATFMSVMMYVSYFPQIMNNLAGQKGNFIQPLVAAINCSLWVYYGLFKK
ERDIPLAAANAPGIVFGLVTAITALN
>tr|A0A139QCR2|A0A139QCR2_STRMT Uncharacterized protein OS=Streptococcus mitis OX=28037 GN=SMIDD28_00173 PE=4 SV=1
MKVLGWVATFMSVMMYVSYFPQIMNNLAGQKGNFIQPLVAIINCSLWVYYGLFKKERDIP
FAAANALGIVFGLVTAITALI
>tr|A0A139QQA4|A0A139QQA4_STROR Uncharacterized protein OS=Streptococcus oralis OX=1303 GN=SORDD24_01194 PE=4 SV=1
MKEVLKISEKQMKILGWVATFMSVMMYVSYFPQIMNNLAGQKGNFIQPLVAAINCSLWVY
YGLFKKERDIPLAAANAPGIVFGLVTAITALI
>tr|A0A139RH44|A0A139RH44_9STRE Uncharacterized protein OS=Streptococcus infantis OX=68892 GN=SINDD18_00588 PE=4 SV=1
MTEKQMKTLGWIATFMSVMMYISYIPQIMNNLAGQKGNFIQPAVAAINCSLWVYYGLFKK
ERDIPLAAANAPGIVFGLITALTALI
>tr|A0A139RM73|A0A139RM73_STROR Uncharacterized protein OS=Streptococcus oralis OX=1303 GN=SORDD17_00881 PE=4 SV=1
MSEKQMKILGWVATFMSVMMYVSYFPQIMNNLAGQKGNFIQPLVAAINCSLWVCYGLFKK
ERDIPLAAANAPGIVFGLVTAITALI
>tr|A0A139X4Q2|A0A139X4Q2_9CYAN Uncharacterized protein OS=Scytonema hofmannii PCC 7110 OX=128403 GN=WA1_30365 PE=4 SV=1
MDSIMILGLVAATITTFSFFPQMVKTWQTKSAKDVSYIMLIAFNTGVFLWVLYGIALKSL
PIILANSVTLVFNLIILWLKIKYR
>tr|A0A139ZK65|A0A139ZK65_9RICK Uncharacterized protein OS=Rickettsia raoultii OX=369822 GN=UQ52_07860 PE=4 SV=1
MHNQKSNTSNYYEYYIMIVGILGQSMHYIQAYKIFSTQSAEDISLPAYLICLFLLINWLI
YGVVKKAKALIYAEILGMVGCSAIIIGTYLYN
>tr|A0A140DU67|A0A140DU67_9FIRM Membrane protein OS=Faecalibaculum rodentium OX=1702221 GN=AALO17_10600 PE=4 SV=1
MTDKQIQKLGWIASGMSILMYVSYIAQIINNLQGHKGSWVQPAVATVNCTLWTIYALKST
PKQKAIAAANIPGIFLAAATMITSF
>tr|A0A140IU50|A0A140IU50_LEGPN Uncharacterized protein OS=Legionella pneumophila subsp. pascullei OX=91890 GN=AXF37_12440 PE=4 SV=1
MSIVIFSGIVAFITSFIGLLPQIVKSLKTKSTQDLSMMMLVNYLICSLAWIIYGSSTNSF
FVTSSNVVGLIVSLLMILLKRRYDARCN
>tr|A0A140K929|A0A140K929_9CYAN Uncharacterized protein OS=Stanieria sp. NIES-3757 OX=1807358 GN=STA3757_32490 PE=4 SV=1
MNFITVIGLLAGGLTTIAFLPQVLKTWKSKSAKDISLGMFLTFCTGVFLWIIYGLCVGDI
PVIVANIMTFIFASTILYFKFKYG
>tr|A0A142KQ05|A0A142KQ05_9LACO Uncharacterized protein OS=Lactobacillus oris OX=1632 GN=AYI71_04965 PE=4 SV=1
MDNQKLTTKQKVRKFTGNFATIACLVMYFSYIEQIIANFTGQPVSPVQPFFASINALLWV
IYGWVKPDKKDWPVIIANFPGIIFGLVTAITSFVH
>tr|A0A142KQE4|A0A142KQE4_9LACO Uncharacterized protein OS=Lactobacillus oris OX=1632 GN=AYI71_05750 PE=4 SV=1
MQQPKEHSFDAEKFISWLGRFASVIAILMYVSYIAQIINNLHGQYAAPLQPFVAGVNCSL
WSIYAYFKKDRDWPVFWANFPGVFFSFATFITCFHF
>tr|A0A142LL69|A0A142LL69_9PROT Uncharacterized protein OS=Betaproteobacteria bacterium UKL13-2 OX=1690485 GN=AEM42_12345 PE=4 SV=1
MIDVIGSVAAFLTTVAFVPQVVKIWRSRSAKDISLPMYVVFTLGVAMWLVYGLLLGAMPI
IIANCVTLVLAMSVVVMKLRWG
>tr|A0A142M4Z2|A0A142M4Z2_AMIAI Uncharacterized protein OS=Aminobacter aminovorans OX=83263 GN=AA2016_2487 PE=4 SV=1
MNPLFEIVGAVAAILTTLCWLPQIMKILRERKTSDISLGTNAALATGISLWIVYGIALGS
LPVIVSNIVTLVFILAIVGLKLRFG
>tr|A0A143YJX6|A0A143YJX6_9LACT Uncharacterized protein OS=Trichococcus ilyis OX=640938 GN=TR210_891 PE=4 SV=1
MIGTIAGFLTTLAFVPQVIQVLRTKNTKAISLGMYLMSVTGIFLWMAHGYAIGDMALFIA
NVITFCLALVILIAKLKYK
>tr|A0A143YW73|A0A143YW73_9LACT Uncharacterized protein OS=Trichococcus sp. ES5 OX=872292 GN=TES5_1453 PE=4 SV=1
MIGSIAGVLTTLAFLPQVIKVLQTKDTKAISLGMYLMSVTGIFLWMVHGYNIGDMALFVA
NVVTFCLALVILISKLKYK
>tr|A0A143Z652|A0A143Z652_9LACT Uncharacterized protein OS=Trichococcus sp. ES5 OX=872292 GN=TES5_2521 PE=4 SV=1
MIGFIVAILTTLSFVPQAWQIIKTRDTSGISLGMYSMFVTGVFLWLIHGWNIQDYAVIAA
NGVTLVLASIILAFKIKYK
>tr|A0A147HTI1|A0A147HTI1_9SPHN Membrane protein OS=Sphingomonas sanguinis OX=33051 GN=NS319_15270 PE=4 SV=1
MVSERKLMLLGWIATATAVAMYLSYIDQIQLNLAGQKGSVIQPLATMVNCSLWVAYGFLR
QKRDWPIVFANAPGVILGGICLFTAV
>tr|A0A147J2V2|A0A147J2V2_9SPHN Membrane protein OS=Sphingomonas sanguinis OX=33051 GN=SB4_01410 PE=4 SV=1
MLLGWIATATAVAMYLSYIDQIQLNLAGQKGSVLQPLATMVNCSLWVAYGFLRQKRDWPI
VFANAPGVILGGICLFTAL
>tr|A0A147J4P6|A0A147J4P6_9SPHN Membrane protein OS=Sphingomonas sanguinis OX=33051 GN=NS258_16360 PE=4 SV=1
MLLGWIATATAVAMYLSYIDQIQLNMAGQKGSVIQPLATMVNCSLWVAYGFLREKRDWPI
VFANAPGVILGGICLVTAL
>tr|A0A147JT06|A0A147JT06_9EURY Uncharacterized protein OS=Hadesarchaea archaeon DG-33-1 OX=1775755 GN=AVW06_03495 PE=4 SV=1
MSAIEIEILGIVAACLINGATLPQILKTARTKQVRDISLPFWAVMFTGACLWAAYGILAQ
VAALILSSFATCSLCLTMIALILRYR
>tr|A0A147JXL9|A0A147JXL9_9EURY Uncharacterized protein OS=Hadesarchaea archaeon DG-33-1 OX=1775755 GN=AVW06_01590 PE=4 SV=1
MSGIEIEIFGIVAACLVNGATLPQILKTAATKQVRDISLPFWIILFTGAFLWAVYGILTH
GVALILSSVVTCSLCLTMIALILRYR
>tr|A0A150INW5|A0A150INW5_9EURY PQ loop repeat protein OS=Arc I group archaeon U1lsi0528_Bin055 OX=1705409 GN=AMQ22_02087 PE=4 SV=1
MITVLGLLAGTLTTISFIPQVMKTWKYKETKDISLLMYIIFFSGILLWFSYGILINNMPI
IVANGVSLVLVFIVLSLKIRYG
>tr|A0A150IZ96|A0A150IZ96_9EURY MtN3/saliva family protein OS=Arc I group archaeon BMIXfssc0709_Meth_Bin006 OX=1706438 GN=APG12_00964 PE=4 SV=1
MEIINVIGLLAAFLTTASSLPQVIKTIRLKETRDISFWMWAFLSLGIFFWLIYGILRNDI
PIILANGISLFLVLIVLGLKIKYK
>tr|A0A150J1T3|A0A150J1T3_9EURY PQ loop repeat protein OS=Arc I group archaeon BMIXfssc0709_Meth_Bin006 OX=1706438 GN=APG12_00313 PE=4 SV=1
MEPITILGLLAGTLTTISFIPQVMKTWKYKETKDISLLMYIIFFTGILLWFSYGILISNT
PIIIANGVSLVLVFIVLMLKIRYG
>tr|A0A150J5Y9|A0A150J5Y9_9EURY MtN3/saliva family protein OS=Arc I group archaeon U1lsi0528_Bin055 OX=1705409 GN=AMQ22_00852 PE=4 SV=1
MDIITLIGLVAAFLTTASSIPQVIKTIKLKETRDISFWMWSLLSAGIFLWLIYGISKNDL
PIILANGISMFLVLTVLSLKIKYK
>tr|A0A150J6I7|A0A150J6I7_9EURY PQ loop repeat protein OS=Arc I group archaeon U1lsi0528_Bin089 OX=1705564 GN=AMQ74_00597 PE=4 SV=1
MELVTSIGLIAAFLTTVSSLPQVIKTIRLKETRDISFWMWAFLACGIILWFIYGILKNDL
PIILANGISLFLVLIVLGLKIRYK
>tr|A0A150JA03|A0A150JA03_9EURY PQ loop repeat protein OS=Arc I group archaeon U1lsi0528_Bin089 OX=1705564 GN=AMQ74_00213 PE=4 SV=1
MEIITALGLIAGALTTFSFVPQVLKTWKFKETRDISLLMYIIFFTGILLWFTYGILIKNT
PIIIANGISLVLVFIVLMLKIRYG
>tr|A0A150JGA2|A0A150JGA2_9EURY PQ loop repeat protein OS=Arc I group archaeon ADurb1113_Bin01801 OX=1706434 GN=APG08_01071 PE=4 SV=1
MKNIATNRITQNLDYNGVKSKSFLMRSYLLNVVETTTLLGLVAGSLTTISFIPQVMKTWK
YKETKDISLLMYIIFFTGVLLWFLYGFIIKNTPIIVANGLSLILVFIVLILKIRYG
>tr|A0A150NN58|A0A150NN58_STRMT Uncharacterized protein OS=Streptococcus mitis OX=28037 GN=B7699_01325 PE=4 SV=1
MSEKQMKILGWVATFMSIMMYVSYLPQIMNNLAGQKGNFIQPLVAAINCSLWVYYGLFKK
ERDIPLAAANAPGIVFGLVTAITALI
>tr|A0A150RY24|A0A150RY24_SORCE Uncharacterized protein OS=Sorangium cellulosum OX=56 GN=BE17_35040 PE=4 SV=1
MKPEVVTALGLVAASLTTISFLPQVLRALRTHDTSSISVGMYATFVTGVGLWLIYGVLTG
DMPVIIANAITFVLSGMVFILKLRYG
>tr|A0A150T4B9|A0A150T4B9_SORCE Uncharacterized protein OS=Sorangium cellulosum OX=56 GN=BE18_21925 PE=4 SV=1
MNPEVVTALGLVAATLTTVSFLPQVLRTLRTRDTRSISVGMYAAFVTGVGLWLVYGLLTG
DVPIIVANAITFVLSGTVFVLKLRYG
>tr|A0A150TQA7|A0A150TQA7_SORCE Uncharacterized protein OS=Sorangium cellulosum OX=56 GN=BE04_22675 PE=4 SV=1
MNPEVVTALGLVAAALTTVSFLPQVLRTLRTRDTRSISVGMYAAFVTGVGLWLVYGLLTE
DVPIIVANAITFVLSGTVFVLKLRYG
>tr|A0A150UJ90|A0A150UJ90_9BRAD Membrane protein OS=Bradyrhizobium sp. AT1 OX=574934 GN=SE92_31685 PE=4 SV=1
MDPFVIKLIGFAAATCTTVAYAPQAIKVWKTRSTGDISLGMFLVMVLGLALWLIYGLLSG
DAPLVAANAVTMVLAGGILFMKLKYG
>tr|A0A150WKY8|A0A150WKY8_BDEBC Uncharacterized protein OS=Bdellovibrio bacteriovorus OX=959 GN=AZI86_10625 PE=4 SV=1
MGFNDILGWLASLILVFTMISQIKKQIHHRSADDVSYALYVGQLLSGLGLVLYSYNLKNY
VFIFLNVVMMGVNFTGLYFTYKFKKNS
>tr|A0A150ZD63|A0A150ZD63_9BRAD Membrane protein OS=Bradyrhizobium sp. DOA1 OX=1126616 GN=SE91_23545 PE=4 SV=1
MDPFVIKLIGFAAATCTTVAYAPQAIKVWKTRSTGDISLGMFLVMVLGLALWLIYGLLSG
DAPLVAANAITMVLAGGILFMKLKYG
>tr|A0A150ZNL8|A0A150ZNL8_9FLAO Uncharacterized protein OS=Chryseobacterium cucumeris OX=1813611 GN=A1704_15390 PE=4 SV=1
MNENILGLVAGVLTSVSMIPQLIKVIREKNVEDISLLMLLVLISGLSLWVWYGFEKDELP
IIISNAFAVLVNISLLICYIKYNNKK
>tr|A0A151DY78|A0A151DY78_9EURY Uncharacterized protein OS=Thermoplasmatales archaeon SM1-50 OX=1803815 GN=AYK25_03465 PE=4 SV=1
MNFDLFTLLGFSAGAVTSVGFIPQLIRGYRTKKLHDISYWMPMVLMSGMALWLIYGVLRN
DIAIIAANSFGVLCNILLLLMKKRYS
>tr|A0A151E499|A0A151E499_9EURY Uncharacterized protein OS=Thermoplasmatales archaeon SG8-52-2 OX=1803817 GN=AYK21_02555 PE=4 SV=1
MELTYLEILGLIAGAVTSMGYLPQLYKGYKTKKLEDISYYMPTILAIGMSLWLIYGIFLE
ALAVIVANAFGISCSIGLILMKRIY
>tr|A0A151E932|A0A151E932_9EURY Uncharacterized protein OS=Thermoplasmatales archaeon SG8-52-4 OX=1803819 GN=AYK24_05320 PE=4 SV=1
MNFTSVELLGLIAGAITSLGFIPQLIRGYKTKKLEDVSYFMPVILALGMVLWLTYGIFKE
ALAIICANTFAIICCLILIIMKKIYS
>tr|A0A151EGU4|A0A151EGU4_9EURY Uncharacterized protein OS=Thermoplasmatales archaeon SG8-52-1 OX=1803816 GN=AYK20_01855 PE=4 SV=1
MYFTSIELLGLIAGAITSMGFIPQLVRGYKTKKLEDVSYLMPIILAFGMALWLAYGIYKE
ALAIICANTFAIICCLILITMKKIYS
>tr|A0A151ETQ7|A0A151ETQ7_9EURY Uncharacterized protein OS=Thermoplasmatales archaeon SG8-52-3 OX=1803818 GN=AYK22_00110 PE=4 SV=1
MDLSLEILGLIAGAITSIGYLPQLYRGYKTKKLMDVSYYMPGVLAIGMSLWLIYGIFLKA
VAVIIANAFGITCSIILIIMKKNYS
>tr|A0A151FRT8|A0A151FRT8_9BRAD Uncharacterized protein OS=Bradyrhizobium liaoningense OX=43992 GN=A1D31_30215 PE=4 SV=1
MDPFAIKLIGFAAATCTTVAYAPQAIKVWKTRSTGDISLGMFLVMVLGLALWLVYGLLSG
DAPLVAANAITMVLAGGILVMKLRYG
>tr|A0A151QI74|A0A151QI74_9BURK Uncharacterized protein OS=Limnobacter sp. CACIAM 66H1 OX=1813033 GN=A0129_04240 PE=4 SV=1
MQLDWAQALGFVAAALTTFAFIPQVVYCWKTRDTRSISLGMYACFCLGVLLWLVYGLLVQ
QWPVVVANAVTLLLASSILYLKLNQKS
>tr|A0A154KT35|A0A154KT35_9PROT Uncharacterized protein OS=Thalassospira xiamenensis OX=220697 GN=AUP41_21500 PE=4 SV=1
MSFETALGLLAGSLTTIAFLPQVIRTWRTRSTADISLVMFLILCTGIALWLVYGLIRGDW
PVIIANGFTLVLASTILFFKLRHG
>tr|A0A154TLZ2|A0A154TLZ2_NEIFL Uncharacterized protein OS=Neisseria flavescens OX=484 GN=TV01_0163 PE=4 SV=1
MTEKQMRILSVVATLTAVGMYVSYIPQIQNNLAGNPGSPLQPLVAAINCTLWFAYGFLKE
KRDYPIILANAPGIILGLITFITSF
>tr|A0A154U726|A0A154U726_NEIFL Uncharacterized protein OS=Neisseria flavescens OX=484 GN=TW89_0036 PE=4 SV=1
MTEKQMRILSVVATLTAVGMYVSYIPQIQNNLAGNPGSPLQPLVAAINCTLWVAYGFLKE
KRDYPVMLANAPGIILGLITFITSF
>tr|A0A154UDI4|A0A154UDI4_NEIFL Uncharacterized protein OS=Neisseria flavescens OX=484 GN=TW90_0266 PE=4 SV=1
MTEKQMRILSVVATLTAVGMYVSYIPQIQNNLAGNPGSPLQPLVAAINCTLWVAYGFLKE
KRDYPVMLANAPGIILGLITFVTSF
>tr|A0A154W4G4|A0A154W4G4_9PROT Uncharacterized protein OS=Oceanibaculum pacificum OX=580166 GN=AUP43_01725 PE=4 SV=1
MLDPFLVDLIGTVAGALTTFSFLPQVIKTWRSRSTRDISLTMFTVFFTGALLWLIYGLLL
QSFPIVLANGVTMLLVTAVIGLKLRYRHLEAAAP
>tr|A0A156CJM3|A0A156CJM3_ENTCL MtN3/saliva family OS=Enterobacter cloacae OX=550 GN=SAMEA2273167_02324 PE=4 SV=1
MEWQSLIGYLAASLTTLSFLPQAIKVITTRNTQGISGLMYVMFVCGLVLWLIYGLLIEDT
AVSMANFLTLLFALPILVIKYRSR
>tr|A0A158SNN2|A0A158SNN2_LACFE Uncharacterized protein OS=Lactobacillus fermentum OX=1613 GN=ygbF PE=4 SV=1
MERIFIMQQPKEHSFDSEKFISWLGRFASVIAILMYVSYVAQIINNLHGQYGAPLQPFVA
GVNCSLWSIYAYFKKDRDWPVFWANFPGVFFSFATFITCFHF
>tr|A0A161UUY0|A0A161UUY0_NODSP Uncharacterized protein OS=Nodularia spumigena CENA596 OX=1819295 GN=A2T98_10965 PE=4 SV=1
MEFITILGLLAATLTTSAFLPQMLKTWQSKSAKDVSYLMLITFISGLSLWLIYGIYLKSL
PIILANSFTLFFNLIILWLKIRYR
>tr|A0A161XZN8|A0A161XZN8_9GAMM Uncharacterized protein OS=Pseudoalteromonas luteoviolacea CPMOR-1 OX=1365248 GN=N473_25555 PE=4 SV=1
MLRATWTQFLMSDERYWDIAGVLFGGIGAFALLGQLLSELTRDGESTLSMSFLFGYVVVF
MFWLLYGLRFKRPAIIWTNSVCLVLQSMIALVVLS
>tr|A0A162AGN3|A0A162AGN3_9GAMM Uncharacterized protein OS=Pseudoalteromonas luteoviolacea H33 OX=1365251 GN=N476_19185 PE=4 SV=1
MLKVTWAHFLMSSERHWDMAGVLFGGIGAFALLGQLLNELNRQGDSTLSMSFLLGYVVVF
MFWLLYGLRFKRPAIICTNAVCLVLQSMISMVVLS
>tr|A0A162BLV3|A0A162BLV3_PROMR PQ loop repeat OS=Prochlorococcus marinus str. MIT 1323 OX=1801625 GN=PMIT1323_01987 PE=4 SV=1
MAQEALMDSLSSMDVLGLIAGTLTTIAFVPQLVKVWRSKSAKDISYVMFILFIAGIILWE
IYGWGIHSMPVILFNVITFILGLAILILKFVFDRPDSEATEISK
>tr|A0A162DS25|A0A162DS25_9PROC PQ loop repeat OS=Prochlorococcus sp. MIT 1306 OX=1799667 GN=PMIT1306_00428 PE=4 SV=1
MSIDQLIAPNTFGFIAAALTTIAFIPQVIKTWKSKKADDVSIVMLLMFITGLLFWIIYAI
ETNALPVLIANIITFILNMTILTLKLIYAKQPTTAG
>tr|A0A162QW86|A0A162QW86_9CYAN Uncharacterized protein OS=Leptolyngbya valderiana BDU 20041 OX=322866 GN=AY599_19420 PE=4 SV=1
MNDTMVLGLLAGTMTTIAYLPQLIKTWKSKSADDISWSMLVTLCLGILLWLVYGTSVQDL
PVIFANLVTLMLSSAILGLKIHYRVRRASVDS
>tr|A0A162VHD4|A0A162VHD4_9GAMM Uncharacterized protein OS=Wohlfahrtiimonas chitiniclastica OX=400946 GN=B9T13_04475 PE=4 SV=1
MSVKILGWVATCTAVGMYVSYIPQIMDNLAGHKGNPVQPFAAMVNCLLWVIYGLKQKDYP
IAVANAPGVLFGAAAFLTAL
>tr|A0A163DJN7|A0A163DJN7_9PROC PQ loop repeat OS=Prochlorococcus sp. MIT 1303 OX=1723647 GN=PMIT1303_01637 PE=4 SV=1
MGIDQLISPNTFGFIAAALTTIAFIPQVIKTWKSKKADDVSIVMLLMFITGLLFWIIYAI
ETNALPVLIANIITFILNVTILTLKLIYGKQPSTAG
>tr|A0A163E9W1|A0A163E9W1_9PROC PQ loop repeat OS=Prochlorococcus sp. MIT 1306 OX=1799667 GN=PMIT1306_00393 PE=4 SV=1
MAQEALMDSLSSMDVLGLIAGTLTTIAFVPQLVKIWRSKSAKDISYVMFILFIVGIILWE
IYGWGIHSMPVILFNVITFILGLAILILKFVFDRPIEEATETSK
>tr|A0A163PT58|A0A163PT58_PROMR PQ loop repeat OS=Prochlorococcus marinus str. MIT 1318 OX=1801622 GN=PMIT1318_00261 PE=4 SV=1
MGIDQPITPNTFGFIAAALTTIAFLPQVIKTWKSKKADDVSIVMLLMFITGLLFWIIYAI
ETNALPVLIANIITFILNVTILTLKLIYAKQPTTAG
>tr|A0A163PU60|A0A163PU60_PROMR PQ loop repeat OS=Prochlorococcus marinus str. MIT 1318 OX=1801622 GN=PMIT1318_00302 PE=4 SV=1
MAQEALMDSLSSMDVLGLIAGTLTTIAFVPQLVKVWRSKSAKDISYVMFILFIAGIILWE
IYGWGIHSMPVILFNVITFILGLAILILKFVFDRPAGEATETSK
>tr|A0A163QA28|A0A163QA28_PROMR PQ loop repeat OS=Prochlorococcus marinus str. MIT 1323 OX=1801625 GN=PMIT1323_02026 PE=4 SV=1
MGIDQPITPNTFGFIAAALTTIAFLPQVIKTWKSKKADDVSIVMLLMFITGLLFWIIYAI
ETNAVPVLIANIITLILNVTILTLKLIYGKQPTTAG
>tr|A0A163QBU7|A0A163QBU7_PROMR PQ loop repeat OS=Prochlorococcus marinus str. MIT 1320 OX=1801623 GN=PMIT1320_00793 PE=4 SV=1
MGIDQLITPNTFGFIAAALTTIAFIPQVIKTWKSKKADDVSIVMLLMFITGLLFWIIYAI
ETNALPVLIANIITFILNVTILSLKLIYGKQPTTAG
>tr|A0A163QCP0|A0A163QCP0_PROMR PQ loop repeat OS=Prochlorococcus marinus str. MIT 1320 OX=1801623 GN=PMIT1320_00827 PE=4 SV=1
MAQEALMDSLSSMDVLGLIAGTLTTIAFVPQLVKVWRSKSAKDISYVMFILFIAGIILWE
IYGWGIHSMPVILFNVITFILGLAILILKFVFDRPADEATETSK
>tr|A0A163WKR5|A0A163WKR5_PROMR PQ loop repeat OS=Prochlorococcus marinus str. MIT 1342 OX=1801627 GN=PMIT1342_00302 PE=4 SV=1
MAQEALMDSLSSMDVLGLIAGTLTTIAFVPQLVKVWRSKSAKDISYVMFILFIAGIILWE
IYGWGIHSMPVILFNVITFMLGLAILILKFVFDRPAGEATEISK
>tr|A0A163WMF4|A0A163WMF4_PROMR PQ loop repeat OS=Prochlorococcus marinus str. MIT 1342 OX=1801627 GN=PMIT1342_00343 PE=4 SV=1
MGIDQLITPNTFGFIAAALTTIAFIPQVIKTWKSKKADDVSIVMLLMFITGLLFWIIYAI
ETNALPVLIANIITFILNMTILTLKLIYAKQPTTVG
>tr|A0A163WQH7|A0A163WQH7_PROMR PQ loop repeat OS=Prochlorococcus marinus str. MIT 1327 OX=1801626 GN=PMIT1327_00417 PE=4 SV=1
MSIDQLITPNTFGFIAAALTTIAFIPQVIKTWKSKKADDVSIVMLLMFIAGLLFWIIYAI
ATNALPVLIANIITFILNVTILTLKLIYGKQPTTAG
>tr|A0A163X3S6|A0A163X3S6_9BRAD Uncharacterized protein OS=Tardiphaga robiniae OX=943830 GN=A4A58_19250 PE=4 SV=1
MSSILPWVGGFAAVLTSLSYIPQVRKALPRSSTKDLSLKMLVVLTSGLGLWIGYGLLKGD
WIIVLANSIGCALTATVLGCKIRDIRGEDSA
>tr|A0A165LAX1|A0A165LAX1_PELLU Uncharacterized protein OS=Pelodictyon luteolum OX=1100 GN=A3K90_00945 PE=4 SV=1
MHQTEYIGYAAGIITTLALFPQALKILSTRHTRDISLIWALAMNAGIILWLLYGIAQNDL
PMIAANGCSLILLMIILLLKLRYG
>tr|A0A166TLI0|A0A166TLI0_LACLC Uncharacterized protein OS=Lactococcus lactis subsp. cremoris OX=1359 GN=P7266_1872 PE=4 SV=1
MNQEKFIKYLSWIATGMSVMMYVSYLPQIANNLSGVKGNPIQPLVAAINCTLWVIYGVWK
KPKDLALATANFPGIIFGLFTFFTAL
>tr|A0A167SI64|A0A167SI64_9EURY Uncharacterized protein OS=Methanoculleus bourgensis OX=83986 GN=MBBA_0776 PE=4 SV=1
MDSVTALGLIAGSLTTLSFAPQVVRAWRTRSTADLSLAMLIIFLAGILLWLAYGVVKEDL
AIIAANSVTAVLIGLILSIKAKHG
>tr|A0A168UE10|A0A168UE10_9CYAN Uncharacterized protein OS=Phormidium willei BDU 130791 OX=399101 GN=AY600_15830 PE=4 SV=1
MQDATILGLLAGMMTTIAYLPQLIKTWQSKSADDISWSMLIILCLGILLWLVYGTSVHDL
PVICANILTLILSSTILGLKVHYRLRRASID
>tr|A0A171KTU9|A0A171KTU9_9BURK Membrane protein OS=Kerstersia gyiorum OX=206506 GN=AAV32_04210 PE=4 SV=1
MTKTAGERSWFTILGWVATVTAMAMYVSYIPQISNNLHGMKGNWLQPLVAACNCTLWVVY
GLTKQPKRDWPIAIANSPGIVFGLATFVTAL
>tr|A0A172TRT4|A0A172TRT4_9BACT Uncharacterized protein OS=Flavisolibacter tropicus OX=1492898 GN=SY85_02330 PE=4 SV=1
MDLKQWVGIAAGLLTSISMLPQLIKIIKEKKAKDISILMLSILTTGNTLWAVYGFMRNDW
PIIITNFISITINSITGYYRIRYKDR
>tr|A0A172XS78|A0A172XS78_9FLAO Uncharacterized protein OS=Chryseobacterium glaciei OX=1685010 GN=A0O34_04220 PE=4 SV=1
MNENVLGIVAGVLTSASMIPQLIKVLKEKNVKDLSLVMLLVLITGVSLWVWYGIMKDELP
IILSNAFSVLVNLSLLICYFIYRKS
>tr|A0A175C6F2|A0A175C6F2_LEUGE Uncharacterized protein OS=Leuconostoc gelidum subsp. gasicomitatum OX=115778 GN=PL111_0189 PE=4 SV=1
MKHEKFIEYLSWTATAMSILMYVSYIPQIIDNLSGSKGNPVQPLVAAVNCGLWVLYGLIK
EDRDIPLATANFPGIIFGLVTFLTAI
>tr|A0A176TDC5|A0A176TDC5_9FLAO Uncharacterized protein OS=Polaribacter atrinae OX=1333662 GN=LPB303_08350 PE=4 SV=1
MDLHEVIGLIAAVLTTASFLPQVFKTYKTKDTSGLSLTMYIVFFIGVVLCSIYGVYLHSL
SIILANSITAILALYLIFMKIKYK
>tr|A0A176YF35|A0A176YF35_9BRAD Uncharacterized protein OS=Bradyrhizobium sp. BR 10245 OX=1497613 GN=AYJ54_23120 PE=4 SV=1
MEPFAIKLLGFAAATCTTVAYAPQFIKVWKTRSAGDISLGMFLVMVLGLALWLIYGLLSG
DAPLVAANAITMVLAGGILFMKLKYG
>tr|A0A176ZBL4|A0A176ZBL4_9BRAD Uncharacterized protein OS=Bradyrhizobium neotropicale OX=1497615 GN=AXW67_05460 PE=4 SV=1
MEPFAIKLLGFAAATCTTVAYAPQFIKVWKTRSARDISLGMFLVMVLGLALWLVYGLLSG
DAPLVAANAVTMLLAGGILFMKLKYG
>tr|A0A176ZE97|A0A176ZE97_9BRAD Uncharacterized protein OS=Bradyrhizobium neotropicale OX=1497615 GN=AXW67_03125 PE=4 SV=1
MDLTQIIGFAAGLGTTFAALPDLIAMLKQRSSVGMNPRMAAITGTFQILWVIYGMLIGSS
NIIMWNVIAVVINYLTVGAYVHFRRQEARS
>tr|A0A177LJW2|A0A177LJW2_9FLAO Uncharacterized protein OS=Chryseobacterium sp. FP211-J200 OX=1792309 GN=AXA65_09820 PE=4 SV=1
MDENLLGIIAGVLTSVAMMPQLIKVIREKNVEDISVVMLLVLISGLSLWVWYGILKDELP
IILSNGFSVLVNLTLLTCCFIFKKKS
>tr|A0A177LP70|A0A177LP70_9FLAO Uncharacterized protein OS=Chryseobacterium sp. FP211-J200 OX=1792309 GN=AXA65_05530 PE=4 SV=1
MMDGKFMQILGWVATVTAMAMYFSYIPQISHNMDGDKGDWLQPLVAGINCSLWVTYGFMK
KPNRDWPIVVANSPGIFFGLFAFATAL
>tr|A0A177MSV2|A0A177MSV2_METMH Glutathione synthetase OS=Methylomonas methanica OX=421 GN=A1332_00560 PE=4 SV=1
MDLIPELIGYLAATLTTASFLPQAIMTFKTRDTDSLSLGMYSMFTLGVLLWLIYGIFLAN
IAIIVANAITFLLAAAILCFKIHNLLRK
>tr|A0A177MXJ6|A0A177MXJ6_9GAMM Glutathione synthetase OS=Methylomonas koyamae OX=702114 GN=A1507_04015 PE=4 SV=1
MNSDWIGYLAAALTTASFLPQAVMTVKTRDTSSLSLGMYSLFTLGVLCWLIYGVFLANWA
IIVANAVTFLLAAAILAVKLHNSLRK
>tr|A0A177NBA3|A0A177NBA3_9GAMM Glutathione synthetase OS=Methylomonas koyamae OX=702114 GN=A1355_11485 PE=4 SV=1
MAFSYEFIGYLAAMLTTLSFLPQAIMTIKTRDTGSLSLGMYSMFTLGVLMWLIYGLYLRN
VAIIAANAVTLVLAASILLVKVQNLLGKR
>tr|A0A177NTP8|A0A177NTP8_9GAMM Glutathione synthetase OS=Methylomonas lenta OX=980561 GN=A1359_03025 PE=4 SV=1
MFMLPDLVGYLAATLTTVSFLPQAIMTVKTRDTSSLSLGMYSMFTLGVLLWLIYGIYLSN
LAIIAANAVTFLLATLILSFKIYNMLRK
>tr|A0A177PBL8|A0A177PBL8_9GAMM Glutathione synthetase OS=Methylomonas koyamae OX=702114 GN=A1356_10635 PE=4 SV=1
MNSDWIGYLAAALTTASFLPQAVMTVKTRDTSSLSLGMYSLFTLGVLCWLIYGVLLANWA
IIVANAVTFLLAAAILAVKLHNSLRK
>tr|A0A177QB12|A0A177QB12_9PROT Uncharacterized protein OS=Rhizomicrobium sp. SCGC AG-212-E05 OX=1799655 GN=AYO42_05760 PE=4 SV=1
MVPDGQPLIELVLGYAAATLSTISFAPQAWKVIRSRKTGDISLGMYLLTVGAFALWLAFG
ILKREWPLVLSNGICLMLSGFILMMKILPASKRKSVAATLGGKS
>tr|A0A178GRY7|A0A178GRY7_9RICK Uncharacterized protein OS=Wolbachia endosymbiont of Dactylopius coccus OX=1605993 GN=TV42_03320 PE=4 SV=1
MYINIEECFGFIALIASLIGLSPQVYKAYITKVTRDVSMLMLVNYLICSLSWIGYGLYQS
SIFVVLSNIAGLVISIISIIQKCYYDAKPAP
>tr|A0A178K5H1|A0A178K5H1_9STRE Uncharacterized protein OS=Streptococcus sp. CCUG 49591 OX=1860161 GN=A3Q39_04960 PE=4 SV=1
MTKQKINRIVGSIGAFIGIIVFIAYIPQIIANLQGNKAQPFQPLSAAISCLIWVTYGWTK
EPKKDWILIIPNSAGVILGGITFLTSL
>tr|A0A178M3Y9|A0A178M3Y9_9PROT Uncharacterized protein OS=Magnetospirillum marisnigri OX=1285242 GN=A6A04_09705 PE=4 SV=1
MPWPSAVELLGSVAGLLTTISFVPQVVKTLKSGQTRDISLTMWLTFCTGVALWTVYGVLI
QAWPMVITNVPTLALAGTILVVKIRNMSRE
>tr|A0A178MIE0|A0A178MIE0_9PROT Uncharacterized protein OS=Magnetospirillum moscoviense OX=1437059 GN=A6A05_15260 PE=4 SV=1
MTLIDVVGTIAATLTTIAFLPQVIKTLRTRRTRDISTSMWSLFSAGVALWLVYGLLLMAW
PIIIANILTLVLAGIVLGIKLSNRGKEDRD
>tr|A0A179DM99|A0A179DM99_9SPHI Uncharacterized protein OS=Pedobacter psychrophilus OX=1826909 GN=A5893_03460 PE=4 SV=1
MDFITLIGLLAAFGTTFSFLPQAIKIIKTKNTEGISLSMYLMFTVGVFLWLIYGYMKSDT
PAMVANGITLILASIILFLKLKYKPKL
>tr|A0A179EV65|A0A179EV65_ENTTH Uncharacterized protein OS=Enterococcus thailandicus OX=417368 GN=A6E74_11535 PE=4 SV=1
MENEEKREKIIGHIGRVASVLSVMMYVSYIPQIMDNLAGSKGNPIQPLVAMVNCIIWTIY
GTFKKEKDWPIIVANVPGIFLGAITFFTSL
>tr|A0A179YEG8|A0A179YEG8_LACRH Membrane protein OS=Lactobacillus rhamnosus OX=47715 GN=PY91_06645 PE=4 SV=1
MRVDTGKYPDGVDPARIKRLKLLSKLATFTCILMYVSYIPEIIANFSGNPVNPIQPLVAM
INATLWTCYGWLKTYKDWPIIIANMPGILFGLVTFITVFVH
>tr|A0A181ZLK2|A0A181ZLK2_9LACT Uncharacterized protein OS=Trichococcus flocculiformis OX=82803 GN=TFLO_1211 PE=4 SV=1
MIGSIAGVLTTLAFLPQVIKVLQTKDTKAISLGMYLMSVIGIFLWMVHGYRIGDMALFIA
NVVTFCLALVILISKLKYK
>tr|A0A198FCK4|A0A198FCK4_9GAMM Uncharacterized protein OS=Cosenzaea myxofaciens ATCC 19692 OX=1354337 GN=M983_2890 PE=4 SV=1
MRDFIIILITVVLAILAILFLSQYPLVLGGVAAWITTGSFLLQVIHIIKSRETKALSIWM
WSALFLGVSCWFGYGLRVGDIPVMVANGITALLALSVISLKIWNERPSLNQNPIKIRKAK
NIVFRFKINKIMKIKEKGKH
>tr|A0A198G3N7|A0A198G3N7_9GAMM Uncharacterized protein OS=Cosenzaea myxofaciens ATCC 19692 OX=1354337 GN=M983_1434 PE=4 SV=1
MQNEIDSENLNLIEITGKNTSTTILSSISQPLSLLFKTLNNKIAKLNEINIVTLVSWVAT
ITACGMYISYIPQIMDNLNGIKTSPFQPFVAAINCFLWTYYGVKSKEYPVAIANAPGILF
GSFACLSAII
>tr|A0A199QM17|A0A199QM17_LACPN Uncharacterized protein OS=Lactobacillus plantarum OX=1590 GN=A0U96_13065 PE=4 SV=1
MKYKVDNGAYPSGKDAIDPKRVKYLKLISKLATFTCIAMYVSYIPQIISNFSGDPVSPLQ
PLVAMINGILWTGYGWFKTYKDWPVIISNVPGVIFGFITVLTVYIH
>tr|A0A1A5VPR0|A0A1A5VPR0_PEDAC Uncharacterized protein OS=Pediococcus acidilactici OX=1254 GN=BIY40_02675 PE=4 SV=1
MQEETKVIRIIGRMASVLSVLMYVSYIPQIISNMHGDYGNPIQPLVAGINCTVWTIYGYF
KAERDWPIIVANVPGIFLGFFTFYTALH
>tr|A0A1A7BHV7|A0A1A7BHV7_9SPHN Putative membrane protein OS=Porphyrobacter dokdonensis DSW-74 OX=1300349 GN=I603_1709 PE=4 SV=1
MALFEAIVVAHVVTGTVGLVAFWGPIVTRKGASNHRKWGKAACYGFLGAGSLAIAMALLS
LYGPEERIPSVTDRELFAGLFGWMMLYLGMLTIGFVDYGLAVVRHARDRRALRSLRYQGV
IAAVVVSALWCGWYGIKVEHPLMVLVAVVGLVAMTIQQVYIWRSEDPPKGTHVGEHFRAL
IGMGISAYTAFLSVGLIRMVPEHVFNPAIWAGPSVIGVSLIIWFTIKGKRPARAKASGVR
PHPQ
>tr|A0A1A7Q4M9|A0A1A7Q4M9_9PAST Uncharacterized protein OS=Gallibacterium salpingitidis OX=505341 GN=QV08_10325 PE=4 SV=1
MYDFIGIIAAFLTTTAFIPQVIKVLKTKETNAISSGMYAMQVTGLALWLIYGLCIQNIPV
ILANMVSLVLSFTILFCKIKFTPKMTPLIKE
>tr|A0A1A7UMB9|A0A1A7UMB9_ENTFC MtN3/saliva family protein OS=Enterococcus faecium OX=1352 GN=DTPHA_1403579 PE=4 SV=1
MSKKDHAILVFGRIASVLSVLMYVSYIPQIMNNLAGNKGNPIQPMVAMVNCIFWVIYASM
QKKKDYPIIIANVPGVFLGAITFITAIM
>tr|A0A1A8Y1A6|A0A1A8Y1A6_9RHOO Uncharacterized protein OS=Candidatus Propionivibrio aalborgensis OX=1860101 GN=PROAA_700004 PE=4 SV=1
MNTTASAVGYAAAILTTISFVPQVLKVWRTRSARDVSLGMYSLFTLGIFIWLVYGVLIES
WPVILANFITLVLAGMVLAMKLKFG
>tr|A0A1A9EY07|A0A1A9EY07_9GAMM Uncharacterized protein OS=Marinobacterium aestuarii OX=1821621 GN=A8C75_09540 PE=4 SV=1
MDNTTLIGMIAAVCTTAAFVPQVLQILKSGNVDGISVAMYSILTFGVAMWLVYGIILQDL
PMFLANLVTFLLSSSVLALTLRKRFQNRRNLGGAVPHI
>tr|A0A1A9FUF7|A0A1A9FUF7_9RHIZ Uncharacterized protein OS=Ochrobactrum pseudogrignonense OX=419475 GN=A8A54_22250 PE=4 SV=1
MDLALIIGYLASICSVTSFIPQVLKVIRTADTAAISTRMYTVTVIGFALWTTFGFLRMEW
PIILTNTACFFLSAYILLRKLRAP
>tr|A0A1A9HWB2|A0A1A9HWB2_9BACT Uncharacterized protein OS=Niabella ginsenosidivorans OX=1176587 GN=A8C56_00630 PE=4 SV=1
MNGVDLLGAVAGAITTLTFLPQVIKTIKDKSVKDISLMMFIIAAVNEAMWIVYGALKSDW
VIILTNAVILCLSLTMIYLKLAYTHKKTQP
>tr|A0A1A9NMY7|A0A1A9NMY7_9PROT Uncharacterized protein OS=Methylobacillus sp. MM2 OX=1848039 GN=A7976_09505 PE=4 SV=1
MHDWIGSIAATLTTTAFIPQAWQVWRTRHTKDISLGMYAIFTAGVALWAIYGVMIASWPV
IIANCITLVLAGAVLVMKIRFG
>tr|A0A1A9RDS6|A0A1A9RDS6_EIKCO Uncharacterized protein OS=Eikenella corrodens OX=539 GN=A7P85_06525 PE=4 SV=1
MTEKQIKILGIVASIMAVGMYVAYIPQIADNLAGHKGNPVQPFVAFVNCTLWTGYGLFKK
PRDWPIVVANVPGIFLGLAACFTAL
>tr|A0A1A9RIN6|A0A1A9RIN6_EIKCO Uncharacterized protein OS=Eikenella corrodens OX=539 GN=A7P89_10990 PE=4 SV=1
MNEKQIRILAVVATVMAVGMYVAYIPQIANNLAGHKGSPIQPLVAAVNCTLWVLYGLFKK
PRDLPVSLANAPGIVFGLVAFITAL
>tr|A0A1A9RWD1|A0A1A9RWD1_9NEIS Uncharacterized protein OS=Eikenella sp. NML02-A-017 OX=1795827 GN=A7P95_05280 PE=4 SV=1
MNEKQIRILAVVATVMAVGMYVAYIPQIANNLAGHKGSPIQPLVAALNCTLWVIYGLFKK
PRDIPIALANAPGIVFGLVAFVTAL
>tr|A0A1A9RZT7|A0A1A9RZT7_9NEIS Uncharacterized protein OS=Eikenella sp. NML03-A-027 OX=1795828 GN=A7P96_05635 PE=4 SV=1
MNEKQIRILAVVATVMAVGMYVAYIPQIANNLAGHKGSPIQPLVAAVNCTLWVLYGLFKK
PRDLPVALANAPGIVFGLVAFVTAL
>tr|A0A1A9SC37|A0A1A9SC37_9NEIS Uncharacterized protein OS=Eikenella sp. NML97-A-109 OX=1795833 GN=A7Q02_08690 PE=4 SV=1
MTEKQIKILGIVASIMAVGMYVAYIPQIADNLAGHKGNPVQPLVAFVNCTLWTGYGLFKK
PRDWPIVVANVPGIFLGLAACFTAL
>tr|A0A1B0ZRW5|A0A1B0ZRW5_9RHOB Uncharacterized protein OS=Phaeobacter gallaeciensis OX=60890 GN=JL2886_01996 PE=4 SV=1
MELYIGYLAGTMGTICWIPQAWRAWSTRDTSGLSLAANLMFLLTVSLWLIYGLMVGDMPL
ILANFCALLIVISIVLAKLKYK
>tr|A0A1B1AJA5|A0A1B1AJA5_9CAUL Uncharacterized protein OS=Caulobacteraceae bacterium OTSz_A_272 OX=1759059 GN=ATE48_12270 PE=4 SV=1
MQIDLAEALGLVAGFVGAFAFAPQAFKILRDGDASGVSALTYMMVFAGAVLWGSYGVMRG
APSIMLWNAVAAGLAAMVLILKFRRLSR
>tr|A0A1B1I9Q7|A0A1B1I9Q7_9BACT Uncharacterized protein OS=Prevotella scopos JCM 17725 OX=1236518 GN=AXF22_08295 PE=4 SV=1
MTKEKFFTSMGWIGMVTSVLMYVFYFPQIENNLAGQKGTFIQPFMAGVNCTLWVAYGLFK
EKRDWPLAIANTPGIIFGFVAAFTAL
>tr|A0A1B1IFI2|A0A1B1IFI2_9STRE Uncharacterized protein OS=Streptococcus sp. oral taxon 064 OX=712624 GN=AXF18_06200 PE=4 SV=1
MPEKQMKILGWVATFMSVMMYVSYFPQIMNNLAGQKGNFIQPLVAAINCSLWVYYGLFKK
ERDIPLAAANAPGIVFGLVTAITALI
>tr|A0A1B1NT02|A0A1B1NT02_9VIBR Sugar transporter SemiSWEET OS=Vibrio scophthalmi OX=45658 GN=VSVS05_04093 PE=4 SV=1
MALIERIGKALEPLMLVMGLISPLATMPQLYKLYVSHSEHALGLSLTTWLLYSFIALLWT
IYGIYHKNPTIWVGNCLGFLMYVAMVAGIIAHTGGTY
>tr|A0A1B1Q4X4|A0A1B1Q4X4_9CHLB PQ loop repeat protein OS=Prosthecochloris sp. CIB 2401 OX=1868325 GN=Ptc2401_02150 PE=4 SV=1
MNNFEYLGYAAGLLTTIAFIPQAWKVFSSRKTRDISMTWAVTMTIGVFFWLCYGISMGSL
PMMLANGVTLILLAVILWVKLGS
>tr|A0A1B1YVT5|A0A1B1YVT5_9GAMM Uncharacterized protein OS=Immundisolibacter cernigliae OX=1810504 GN=PG2T_12585 PE=4 SV=1
MTTAIGLLAALLTTAAFLPQVLHTLATRDTRGISLRMYVIFVAGVLLWLIYGLLVRDLPL
ILANAITLLLAGAILYLKLRHG
>tr|A0A1B2YZP5|A0A1B2YZP5_9BACT Uncharacterized protein OS=uncultured bacterium OX=77133 PE=4 SV=1
MLNFYEIIGLLAAFITTASFLPQVFKTYKTKDTSGLSLTMYIAFFIGIVLWLIYGIHLNS
LPMILANFITAILSLFLIIMKLKHK
>tr|A0A1B3M541|A0A1B3M541_9BURK Sugar efflux transporter for intercellular exchange family protein OS=Hydrogenophaga sp. RAC07 OX=1842537 GN=BSY239_126 PE=4 SV=1
MSGDLIGFSAAFLTTASFVPQAWLTFKTRDVSGISLGMYSAFTLGVALWLVYGLSLGAWP
VVVANTITLALALSILVMKLRYGRSTPG
>tr|A0A1B3NH29|A0A1B3NH29_9BRAD PQ loop repeat family protein OS=Bosea sp. RAC05 OX=1842539 GN=BSY19_3683 PE=4 SV=1
MSPASIEILGFVAAALTSLCWLPQAWRTIRTRDTKAISLWTQSLFAAGTALWLTYGLQIG
SWPVVFANALTLCLVLLILSMKLRFG
>tr|A0A1B3PR71|A0A1B3PR71_9BURK PQ loop repeat family protein OS=Acidovorax sp. RAC01 OX=1842533 GN=BSY15_1168 PE=4 SV=1
MPFSELIGYLAATLTTCSFVPQAWHTFRTRDVSGISLGMYSVFTAGVALWLAYGLALGAW
PIVIANAITLMLASAILGMKLLYGARRGG
>tr|A0A1B3PWF5|A0A1B3PWF5_LACJH Uncharacterized protein OS=Lactobacillus johnsonii OX=33959 GN=BBP16_00720 PE=4 SV=1
MIGRIGSVLSVLMYVSYIPQIMNNLQGNYGNPIQPLVAAINCFIWVLYALLREKKDWPLF
VANFPGILFGLATFITSLH
>tr|A0A1B3W910|A0A1B3W910_9GAMM Uncharacterized protein OS=Luteimonas sp. JM171 OX=1896164 GN=BGP89_09420 PE=4 SV=1
MSIEWLGYAAAILTTLAFVPQAIKTIRSRDTSGISLAMYIVFTTGIGFWFLYGLAVGSWP
MILANITTFLLAVVILGLKIRHG
>tr|A0A1B3WF01|A0A1B3WF01_9FIRM Uncharacterized protein OS=Dialister pneumosintes OX=39950 GN=BCB69_06085 PE=4 SV=1
MLKNIKKEARKSKMKIIGAIASCLSICMYVSYIPQIIGNLSGHQGDWIQPSVAFINCTMW
VGYGFFKEQRDWPIVLANLPGIIFGLTAAITARL
>tr|A0A1B4VCZ8|A0A1B4VCZ8_9GAMM Membrane protein OS=Sulfurifustis variabilis OX=1675686 GN=SVA_3465 PE=4 SV=1
MEAANVLGLIAGGLTTAAFVPQVVKTWRTRSTEDISLGMFALFALGVLLWLLYGVQIGSP
PIVIANGITFALAAVIVFFKLRYK
>tr|A0A1B4XIL7|A0A1B4XIL7_9GAMM Membrane protein OS=Sulfuricaulis limicola OX=1620215 GN=SCL_2378 PE=4 SV=1
MDTNTLGLIAAALTTTAFIPQVVKIWRSRHTKDISLGMFAIFSIGVFLWLLYGIRIDALP
VILSNGITLVLSLTILVFKLRYK
>tr|A0A1B6VS67|A0A1B6VS67_9NEIS Uncharacterized protein OS=Eikenella sp. NML080894 OX=1795830 GN=A7P98_07605 PE=4 SV=1
MNEKQIRILAVVATIMAVGMYVAYIPQIANNLAGHKGSPIQPLVAAINCTLWTTYGLFKT
PRDIPVALANAPGIVFGLIAFITAL
>tr|A0A1B6VZG7|A0A1B6VZG7_9NEIS Uncharacterized protein OS=Eikenella sp. NML130454 OX=1795832 GN=A7Q00_05330 PE=4 SV=1
MISKKKFNTFIGSIGAAIGIFVFIAYIPQIIANLDGAKAQPWQPLFAAVSCLIWVLYGWS
KEPKKDWILIVPNAVGVILSSLTFLTAL
>tr|A0A1B7I3U4|A0A1B7I3U4_9ENTR Uncharacterized protein OS=Buttiauxella gaviniae ATCC 51604 OX=1354253 GN=M977_01133 PE=4 SV=1
MTDFAWLGSVAACCTTGSFALQVLHILKNRDTKAISLSMYLVFVFGVLCWLLYGLSNNDM
PLMIANGITLVLAATVLVMKVMNERGIKTVSKKASLR
>tr|A0A1B7IAY1|A0A1B7IAY1_9ENTR Uncharacterized protein OS=Buttiauxella ferragutiae ATCC 51602 OX=1354252 GN=M976_03277 PE=4 SV=1
MNTIDMVGFIGGACTTVSFIPQVVLVLKSKSTKDISLTMYSIFVFGISLWLMYGIMSNAL
PVIIPNFITFILAGSILVMKIRNDIVTGKKALNS
>tr|A0A1B7IF51|A0A1B7IF51_9ENTR Uncharacterized protein OS=Buttiauxella ferragutiae ATCC 51602 OX=1354252 GN=M976_02108 PE=4 SV=1
MSDFAWLGGVAACCTTGSFALQVIHILKNRDTKAISLSMYLVFVFGVLCWLLYGLTSGDM
PLMIANGITLLLAATVLTMKVMNERAK
>tr|A0A1B7JBJ6|A0A1B7JBJ6_9ENTR Uncharacterized protein OS=Kluyvera georgiana ATCC 51603 OX=1354264 GN=M989_04523 PE=4 SV=1
MEWASWIGYLAACLTTLSFLPQAIKVIATRNTQGISGLMYVMFVCGLVMWLVYGVMIEDM
AVSMANFLTLVFAMPILIIKLRRG
>tr|A0A1B7JTI3|A0A1B7JTI3_PROHU Uncharacterized protein OS=Proteus hauseri ATCC 700826 OX=1354271 GN=M997_0060 PE=4 SV=1
MQTDTDTENLTLINGTTNSTANTFISALNNQIAGLFKVLSAKVAGITEINTITLVSWIAT
VTACGMYVSYIPQIVDNLNGIKTSPFQPFVAAINCSLWTFYGVKSKEYPVAIANAPGIIF
GAIACLTAII
>tr|A0A1B7WBW7|A0A1B7WBW7_9NOST Uncharacterized protein OS=Anabaena sp. CRKS33 OX=1710888 GN=AN487_17805 PE=4 SV=1
MDFITILGLVAGVLTTIAFLPQMFQIWLTKSAKDVSLVMLIIFMSGLFLWLIYGIIIGAL
PIIMANGVTLFFNLIILWLKIKYR
>tr|A0A1B7WWY6|A0A1B7WWY6_APHFL Uncharacterized protein OS=Aphanizomenon flos-aquae WA102 OX=1710896 GN=AN484_20640 PE=4 SV=1
MDFITILGLAAGVLTTIAFLPQMLQIWQTKSAKDVSYVMLIVFMSGLLLWLVYGIILGAL
PVILANGVTLCFNLIILWLKIKYK
>tr|A0A1B7XFC5|A0A1B7XFC5_9FLAO MtN3 and saliva related transmembrane protein OS=Tamlana sp. s12 OX=1630406 GN=VQ01_13220 PE=4 SV=1
MDLDQTIGILASIFTTVAVLPQIIKAIRTGKVQDVSPWMYIILCLGVALWVVYGILKHDW
PIITCNAISLIFNGIMLYILISSRLNKNVSTSK
>tr|A0A1B7Z3M4|A0A1B7Z3M4_9FLAO Uncharacterized protein OS=Maribacter sp. T28 OX=1836467 GN=A9200_06420 PE=4 SV=1
MDGVEILGLVAATFTTGAFVPQVYKTWKEKSTKDISLTMYTILLLGALMWAVYGFSIQSL
PIIIANLATAVLLLIMIILKIKY
>tr|A0A1B8H222|A0A1B8H222_9GAMM Uncharacterized protein OS=Morganella psychrotolerans OX=368603 GN=AYY17_10905 PE=4 SV=1
MSDSESKPNGHSRFIRYLGWIATFTAFCMYVSYIPQIIDNLDGHKTSPLQPLAAAFNCTL
WVIYGIKVKDLPVAIANAPGVLFGLVAALTAL
>tr|A0A1B8H4N9|A0A1B8H4N9_9GAMM Uncharacterized protein OS=Morganella psychrotolerans OX=368603 GN=AYY16_13555 PE=4 SV=1
MSGSESKPDGHSRFIRYLGWIATFTAFCMYVSYIPQIIDNLDGHKTSPLQPLAAAFNCTL
WVIYGIKVKDLPVAIANAPGVLFGLVAALTAL
>tr|A0A1B8RZC6|A0A1B8RZC6_9RHOB Uncharacterized protein OS=Leisingera sp. JC1 OX=1855282 GN=A9D60_04810 PE=4 SV=1
MTATYIGFLAALLGTICWLPQAWKAWATRDTAGLSLPANLMFLGTVSLWLIYGLLVGDAP
IILANACSIVIVLAIIAAILKYKKGTDT
>tr|A0A1B8TS18|A0A1B8TS18_9FLAO Uncharacterized protein OS=Polaribacter vadi OX=1774273 GN=LPB3_09850 PE=4 SV=1
MNIEIIGFLAGLFTTIAIVPQIIKAYKTKKVAHLSPVFFSILLIGVFLWALYGFLKEDYP
IIITNSISFLLNGYMLFLYFKYK
>tr|A0A1B8U391|A0A1B8U391_9FLAO Uncharacterized protein OS=Polaribacter vadi OX=1774273 GN=LPB3_01350 PE=4 SV=1
MNYFEIIGFFAAILTTVAFFPQVIKVYKTKETKSISLSMYIVFSIGVLFWLIYGLHLKSL
PIVLANAITLISSIYILHMKIKHK
>tr|A0A1B8U7F1|A0A1B8U7F1_9FLAO Uncharacterized protein OS=Polaribacter reichenbachii OX=996801 GN=LPB301_00515 PE=4 SV=1
MISNFEIIGLVAAVITTSSFLPQVFKAYKTKDTKSLSLTMYVALFIGTVMWMIYGIYLKS
LSIILANAITALSTLYLVILILKHKK
>tr|A0A1B8Z8Y7|A0A1B8Z8Y7_9FLAO Uncharacterized protein OS=Chryseobacterium artocarpi OX=1414727 GN=BBI01_19645 PE=4 SV=1
MVMTENLLGIIAGILTSVSMIPQLIKVIREKNVEDISLLMLLVLISGLSLWVWYGFMKDE
LPIILSNSFAVLVNISLLVCYIIYNKK
>tr|A0A1B8ZEV7|A0A1B8ZEV7_9FLAO Uncharacterized protein OS=Chryseobacterium arthrosphaerae OX=651561 GN=BBI00_20050 PE=4 SV=1
MNENILGITAGVLTSISMIPQLIKVIREKNVEDISLVMLLVLISGLSLWVWYGFVKDELP
IILSNSFAVLVNISLLICYMIYNRK
>tr|A0A1B9TQ71|A0A1B9TQ71_9RHIZ Uncharacterized protein OS=Agrobacterium rubi OX=28099 GN=A6U92_05300 PE=4 SV=1
MDMTLFVGYAASFCSVFSFIPQVWKVIQTGDTQAISAKMYCLTVTGFILWTAFGILQTEW
PIIVTNSTCFFLSAFILMKKLSS
>tr|A0A1B9VJ45|A0A1B9VJ45_9PROT Cystinosin/ERS1p repeat containing protein OS=Thalassospira sp. KO164 OX=1798192 GN=KO164_2620 PE=4 SV=1
MIMSFETALGLLAGSLTTIAFLPQVIRTWRTRSTADISLVMFLILCTGIALWLVYGLVRG
DWPVIIANGFTLVLASTILFFKLRHG
>tr|A0A1B9Y0S3|A0A1B9Y0S3_9FLAO Uncharacterized protein OS=Tenacibaculum soleae OX=447689 GN=BA195_01250 PE=4 SV=1
MDNFYEVLGLLAATLTTASFLPQVYKTWKTKSTEGLSLVMYSVFFIGIVLWLIYGIHLKS
TPMILANSITAVSSLFLVIMKLKYK
>tr|A0A1B9Z401|A0A1B9Z401_9BRAD Uncharacterized protein OS=Bradyrhizobium sp. LMTR 3 OX=189873 GN=LMTR3_04170 PE=4 SV=1
MEQLAIKLLGFAAATCTTLAYAPQFIKVWRTRSTEDISLGMFLVMLLGLVLWLLYGLFSG
DVPLIIANAITIVLAGGILFMKLKYG
>tr|A0A1C0PAH0|A0A1C0PAH0_CITFR Uncharacterized protein OS=Citrobacter freundii OX=546 GN=AN688_0210450 PE=4 SV=1
MEWYSLIGYLAASLTTLSFLPQAIKVITTRNTQGISGLMYVMFVCGLVLWLIYGLLIEDT
AVSMANFLTLLFALPILVIKYRSR
>tr|A0A1C0UWF8|A0A1C0UWF8_9NOSO Uncharacterized protein OS=Nostoc sp. MBR 210 OX=1881015 GN=BCD64_18155 PE=4 SV=1
[truncated: 3,901 more rows]
